# Supplementary material for: HSALR Mice Exhibit Co-Expression of Proteostasis Genes Prior to Development of Muscle Weakness
Source: Int J Mol Sci. 2025 Nov 6;26(21):10793. doi: 10.3390/ijms262110793 (PMC12608036; doi:10.3390/ijms262110793)
Supplement: Supplementary file 1 [file ijms-26-10793-s001.zip]

Archive with 5 entries (5 files):
- Supplementary_Figures.pdf
- Supplementary_Table_1.xlsx
- Supplementary_Table_2.xlsx
- Supplementary_Table_3.xlsx
- Supplementary_Table_4.xlsx
