# Supplementary material for: HSALR Mice Exhibit Co-Expression of Proteostasis Genes Prior to Development of Muscle Weakness
Source: Int J Mol Sci. 2025 Nov 6;26(21):10793. doi: 10.3390/ijms262110793 (PMC12608036; doi:10.3390/ijms262110793)
Supplement: Supplementary file 1 [file ijms-26-10793-s001.zip › Supplementary_Table_1.xlsx]

## Sheet: Supplementary Table S1
Supplementary table S1. The dataset features with overall alignment rate and total assignment rate for reads obtained in RNA-seq experiments.
BioProject Accession Number	Publication		SRA Run Accesion number	Genotype	Tissue	Age (if acquired outside of publication, source is specified)	Sex	Library type	Overall alignment rate (hisat2)	Successfully assigned reads (featureCounts)
PRJNA1119486	Piasecka A et al. (2024)	https://doi.org/10.1093/nar/gkae774	SRR29268934	HSALR	Quadriceps	12 weeks	/	paired-end, rRNA depletion, strand-specific	78-92%	65-77%
			SRR29268935	HSALR
			SRR29268936	HSALR
			SRR29268937	WT
			SRR29268938	WT
			SRR29268939	WT
PRJNA1103789	Hicks et al. (2024)	https://doi.org/10.1016/j.omtn.2024.102338	SRR28782496	HSALR	Gastrocnemius	16 weeks	female	paired-end, rRNA depletion, strand-specific	87-96%	68-74%
			SRR28782495	HSALR			male
			SRR28782486	HSALR			male
			SRR28782492	HSALR	Quadriceps		female
			SRR28782491	HSALR			male
			SRR28782490	HSALR			male
			SRR28782482	HSALR	Tibialis anterior		female
			SRR28782481	HSALR			male
			SRR28782480	HSALR			male
			SRR28782485	WT	Gastrocnemius	15 weeks 6 days	male
			SRR28782484	WT			male
			SRR28782483	WT			female
			SRR28782489	WT	Quadriceps		male
			SRR28782488	WT			male
			SRR28782487	WT			female
			SRR28782479	WT	Tibialis anterior		male
			SRR28782494	WT			male
			SRR28782493	WT			female
PRJNA918000, PRJEB46948	Solovyeva et al. (2024)	https://doi.org/10.1016/j.mcpro.2023.100683	ERR6474627	WT	Gastrocnemius	10-12 weeks	male	paired-end, poli-A fraction, strand-specific	93-95%	83-86%
			ERR6474628	WT			male
			ERR6474629	WT			male
			ERR6474630	WT			male
			ERR6474631	WT			male
			ERR6474632	HSALR			male
			ERR6474633	HSALR			male
			ERR6474634	HSALR			male
			ERR6474635	HSALR			male
			ERR6474636	HSALR			male
PRJNA625451	Tanner et al. (2021)	https://doi.org/10.1093/nar/gkab022	SRR11548476	HSALR	Quadriceps	5 weeks	female	paired-end, poli-A fraction, strand-specific	96-98%	82-86%
			SRR11548475	HSALR		5 weeks	female
			SRR11548484	HSALR		6 weeks	male
			SRR11548483	HSALR		6 weeks	male
			SRR11548486	WT		10 weeks	male
			SRR11548485	WT		10 weeks	male
			SRR11548482	WT		8 weeks	female
			SRR11548481	WT		8 weeks	female
PRJNA525438	Angelbello et al. (2019)	https://doi.org/10.1073/pnas.1901484116	SRR8667245	HSALR	Tibialis anterior	5w +1w treatment	sex-matched	paired-end, rRNA depletion, strand-specific	87-93%	67-75%
			SRR8667247	HSALR
			SRR8667248	HSALR
			SRR8667252	WT
			SRR8667253	WT
			SRR8667254	WT
			SRR8667255	WT
			SRR8667256	WT
PRJNA419384	Reddy et al. (2019)	https://doi.org/10.1073/pnas.1901893116	SRR7707862	HSALR	Quadriceps	7 weeks (source: SRA)	male	paired-end, rRNA depletion, strand-specific	88-92%	68-72%
			SRR7707863	WT		12w (source: SRA)	male
			SRR7707864	WT		12w (source: SRA)	male
			SRR7707865	WT		12w (source: SRA)	male
			SRR7707868	HSALR		7 weeks (source: SRA)	male
			SRR7707869	HSALR		7 weeks (source: SRA)	male
PRJNA555349	Jenquin et al. (2018)	https://doi.org/10.1021/acschembio.8b00646	SRR9720670	HSALR	Quadriceps	10-12w	sex-matched	paired-end, rRNA depletion, strand-specific	89-90%	69-70%
			SRR9720669	HSALR
			SRR9720668	HSALR
