# Supplementary material for: HSALR Mice Exhibit Co-Expression of Proteostasis Genes Prior to Development of Muscle Weakness
Source: Int J Mol Sci. 2025 Nov 6;26(21):10793. doi: 10.3390/ijms262110793 (PMC12608036; doi:10.3390/ijms262110793)
Supplement: Supplementary file 1 [file ijms-26-10793-s001.zip › Supplementary_Table_2.xlsx]

## Sheet: Supplementary Table S2
Supplementary Table S2. Lists of remaining genes after filtering all modules by positive gene significance and module membership along with their lowest p-values (GS > 0.8 and MM > 0.8, p-value ≤ 0.05). Genes are sorted by decreasing GS value.
Gene	Full name	Gene Type	GS	p.GS	MM	p.MM
Pdxdc1	pyridoxal-dependent decarboxylase domain containing 1	protein coding gene	0.97661	4.18643e-12	0.960156	2.81827e-10
Atp8a2	ATPase, aminophospholipid transporter-like, class I, type 8A, member 2	protein coding gene	0.974373	8.63325e-12	0.959533	3.18401e-10
Glg1	golgi apparatus protein 1	protein coding gene	0.970478	2.64461e-11	0.9771	3.5389e-12
Gm52697	predicted gene, 52697	lncRNA gene	0.970012	2.99358e-11	0.931348	1.99754e-08
Tmem250	transmembrane protein 250	protein coding gene	0.969866	3.11017e-11	0.934218	1.43256e-08
Prepl	prolyl endopeptidase-like	protein coding gene	0.966562	7.07496e-11	0.982929	3.43801e-13
Glis3	GLIS family zinc finger 3	protein coding gene	0.965762	8.5281e-11	0.927967	2.90264e-08
Iqcg	IQ motif containing G	protein coding gene	0.965729	8.59316e-11	0.966895	6.53764e-11
Ccdc136	coiled-coil domain containing 136	protein coding gene	0.96521	9.67509e-11	0.964623	1.10396e-10
Lrp11	low density lipoprotein receptor-related protein 11	protein coding gene	0.963825	1.31629e-10	0.945073	3.5039e-09
Klhl41	kelch-like 41	protein coding gene	0.963288	1.47854e-10	0.959702	3.08134e-10
Brd3	bromodomain containing 3	protein coding gene	0.962088	1.90522e-10	0.935309	1.25753e-08
Nbr1	NBR1, autophagy cargo receptor	protein coding gene	0.960597	2.58153e-10	0.941693	5.58967e-09
Spire1	spire type actin nucleation factor 1	protein coding gene	0.958878	3.61347e-10	0.959563	3.1657e-10
Actr1b	ARP1 actin-related protein 1B, centractin beta	protein coding gene	0.958768	3.69027e-10	0.943642	4.28465e-09
Mir1906-2	microRNA 1906-2	miRNA gene	0.956594	5.52826e-10	0.946209	2.97514e-09
Thpo	thrombopoietin	protein coding gene	0.956548	5.5742e-10	0.972533	1.49454e-11
Pigx	phosphatidylinositol glycan anchor biosynthesis, class X	protein coding gene	0.956192	5.9436e-10	0.967864	5.17071e-11
Opn1mw	opsin 1 (cone pigments), medium-wave-sensitive (color blindness, deutan)	protein coding gene	0.95573	6.45426e-10	0.892126	6.54052e-07
Morn2	MORN repeat containing 2	protein coding gene	0.95565	6.54662e-10	0.911076	1.48285e-07
Hectd2os	Hectd2, opposite strand	antisense lncRNA gene	0.95548	6.74616e-10	0.956035	6.11327e-10
Nsa2	NSA2 ribosome biogenesis homolog	protein coding gene	0.955014	7.32106e-10	0.96726	5.99022e-11
Ctnna3	catenin alpha 3	protein coding gene	0.952357	1.14898e-09	0.946348	2.91543e-09
Evi2a	ecotropic viral integration site 2a	protein coding gene	0.951942	1.22994e-09	0.909838	1.64974e-07
Hspb6	heat shock protein, alpha-crystallin-related, B6	protein coding gene	0.951856	1.24725e-09	0.945126	3.47761e-09
Hcfc1r1	host cell factor C1 regulator 1 (XPO1-dependent)	protein coding gene	0.951489	1.32387e-09	0.942832	4.79043e-09
Lppos	LIM domain containing preferred translocation partner in lipoma, opposite strand	lncRNA gene	0.951158	1.39638e-09	0.933034	1.64591e-08
Ahcyl2	S-adenosylhomocysteine hydrolase-like 2	protein coding gene	0.94987	1.71283e-09	0.931018	2.07348e-08
Strn4	striatin, calmodulin binding protein 4	protein coding gene	0.949527	1.80682e-09	0.946525	2.84113e-09
Kcnn3	potassium intermediate/small conductance calcium-activated channel, subfamily N, member 3	protein coding gene	0.949467	1.82356e-09	0.879806	1.49235e-06
Anxa11	annexin A11	protein coding gene	0.948848	2.00634e-09	0.964532	1.12649e-10
Mtfr1	mitochondrial fission regulator 1	protein coding gene	0.948437	2.13623e-09	0.943615	4.30077e-09
Zfp335os	zinc finger protein 335, opposite strand	antisense lncRNA gene	0.948424	2.1403e-09	0.93334	1.58832e-08
Uprt	uracil phosphoribosyltransferase	protein coding gene	0.948061	2.26129e-09	0.950546	1.5397e-09
Runx1	runt related transcription factor 1	protein coding gene	0.947447	2.47941e-09	0.897714	4.35212e-07
Hagh	hydroxyacyl glutathione hydrolase	protein coding gene	0.945349	3.3686e-09	0.967764	5.29889e-11
Gga2	golgi associated, gamma adaptin ear containing, ARF binding protein 2	protein coding gene	0.94408	4.03134e-09	0.938839	8.11773e-09
Nol3	nucleolar protein 3 (apoptosis repressor with CARD domain)	protein coding gene	0.94371	4.24453e-09	0.931043	2.06762e-08
Hspa2	heat shock protein 2	protein coding gene	0.943428	4.41385e-09	0.954106	8.56541e-10
Tmem181a	transmembrane protein 181A	protein coding gene	0.942398	5.08267e-09	0.919645	6.77694e-08
A330074K22Rik	RIKEN cDNA A330074K22 gene	lncRNA gene	0.942273	5.16899e-09	0.964601	1.10949e-10
Lrp3	low density lipoprotein receptor-related protein 3	protein coding gene	0.94114	6.01711e-09	0.896773	4.66865e-07
Pomgnt1	protein O-linked mannose beta 1,2-N-acetylglucosaminyltransferase	protein coding gene	0.941087	6.05963e-09	0.902365	3.04481e-07
Cstad	CSA-conditional, T cell activation-dependent protein	protein coding gene	0.940263	6.75454e-09	0.906321	2.21528e-07
Wdr13	WD repeat domain 13	protein coding gene	0.940093	6.90547e-09	0.978141	2.44728e-12
Dhrs1	dehydrogenase/reductase 1	protein coding gene	0.939691	7.27555e-09	0.897793	4.32617e-07
Nsmce2	NSE2/MMS21 homolog, SMC5-SMC6 complex SUMO ligase	protein coding gene	0.93919	7.76172e-09	0.932375	1.77637e-08
Fahd1	fumarylacetoacetate hydrolase domain containing 1	protein coding gene	0.938235	8.76529e-09	0.926255	3.48354e-08
Ntng2	netrin G2	protein coding gene	0.937409	9.72192e-09	0.92141	5.706e-08
Gm31552	predicted gene, 31552	lncRNA gene	0.937406	9.72584e-09	0.928255	2.81356e-08
Gcsh	glycine cleavage system protein H (aminomethyl carrier)	protein coding gene	0.936433	1.0969e-08	0.93827	8.72676e-09
Cep19	centrosomal protein 19	protein coding gene	0.936064	1.14751e-08	0.918172	7.79983e-08
Sec16a	SEC16 homolog A, endoplasmic reticulum export factor	protein coding gene	0.935969	1.16092e-08	0.9314	1.9857e-08
Ccny	cyclin Y	protein coding gene	0.935504	1.22831e-08	0.930511	2.19478e-08
Snap47	synaptosomal-associated protein, 47	protein coding gene	0.935266	1.26395e-08	0.872692	2.30963e-06
Tas1r1	taste receptor, type 1, member 1	protein coding gene	0.93335	1.58653e-08	0.919338	6.98024e-08
Golga3	golgin A3	protein coding gene	0.933221	1.61048e-08	0.893023	6.13566e-07
Hspb7	heat shock protein family, member 7 (cardiovascular)	protein coding gene	0.933188	1.61669e-08	0.956341	5.78608e-10
Igbp1	immunoglobulin (CD79A) binding protein 1	protein coding gene	0.932819	1.68759e-08	0.966371	7.40162e-11
Gm3587	predicted gene 3587	lncRNA gene	0.93139	1.98804e-08	0.898833	3.99997e-07
Gm41442	predicted gene, 41442	lncRNA gene	0.931332	2.00097e-08	0.923518	4.62189e-08
Sypl2	synaptophysin like 2	protein coding gene	0.931107	2.05272e-08	0.958342	4.00095e-10
Fbxl16	F-box and leucine-rich repeat protein 16	protein coding gene	0.930385	2.22594e-08	0.912118	1.35399e-07
Plekha5	pleckstrin homology domain containing, family A member 5	protein coding gene	0.930096	2.29898e-08	0.910388	1.57369e-07
Arhgap44	Rho GTPase activating protein 44	protein coding gene	0.929952	2.33613e-08	0.920856	6.02522e-08
Gm53381	predicted gene, 53381	lncRNA gene	0.929545	2.44371e-08	0.848889	8.41317e-06
Camk1d	calcium/calmodulin-dependent protein kinase ID	protein coding gene	0.929215	2.53405e-08	0.926928	3.24402e-08
Shisa4	shisa family member 4	protein coding gene	0.928072	2.87001e-08	0.970132	2.89956e-11
Fitm1	fat storage-inducing transmembrane protein 1	protein coding gene	0.926055	3.55773e-08	0.935545	1.22222e-08
Ptpmt1	protein tyrosine phosphatase, mitochondrial 1	protein coding gene	0.925963	3.59194e-08	0.952196	1.17987e-09
Napb	N-ethylmaleimide sensitive fusion protein attachment protein beta	protein coding gene	0.925099	3.93067e-08	0.930059	2.30846e-08
Afmid	arylformamidase	protein coding gene	0.924603	4.13703e-08	0.947348	2.51629e-09
Osbpl10	oxysterol binding protein-like 10	protein coding gene	0.924437	4.20815e-08	0.943033	4.6608e-09
Col24a1	collagen, type XXIV, alpha 1	protein coding gene	0.924243	4.293e-08	0.89168	6.75013e-07
Tead4	TEA domain family member 4	protein coding gene	0.924048	4.37935e-08	0.966128	7.83388e-11
Bltp3a	bridge-like lipid transfer protein family member 3A	protein coding gene	0.922828	4.95536e-08	0.925013	3.96575e-08
Prkci	protein kinase C, iota	protein coding gene	0.922783	4.97757e-08	0.940908	6.20485e-09
Itgb1	integrin beta 1 (fibronectin receptor beta)	protein coding gene	0.92273	5.00423e-08	0.9607	2.52915e-10
Magix	MAGI family member, X-linked	protein coding gene	0.922386	5.1794e-08	0.831477	1.89975e-05
Hacd1	3-hydroxyacyl-CoA dehydratase 1	protein coding gene	0.922199	5.27717e-08	0.977876	2.69275e-12
Plekho1	pleckstrin homology domain containing, family O member 1	protein coding gene	0.921962	5.40309e-08	0.965847	8.36134e-11
Mreg	melanoregulin	protein coding gene	0.921766	5.50909e-08	0.946743	2.75165e-09
Sike1	suppressor of IKBKE 1	protein coding gene	0.921605	5.59728e-08	0.925752	3.67218e-08
Tmem183a	transmembrane protein 183A	protein coding gene	0.920502	6.23692e-08	0.943629	4.29293e-09
Pigq	phosphatidylinositol glycan anchor biosynthesis, class Q	protein coding gene	0.919934	6.59065e-08	0.924481	4.18916e-08
Cpne2	copine II	protein coding gene	0.919696	6.74394e-08	0.965233	9.62519e-11
Arl6ip5	ADP-ribosylation factor-like 6 interacting protein 5	protein coding gene	0.919657	6.76923e-08	0.920942	5.97483e-08
Ttc39c	tetratricopeptide repeat domain 39C	protein coding gene	0.918929	7.25866e-08	0.924384	4.23102e-08
Fam171b	family with sequence similarity 171, member B	protein coding gene	0.918418	7.62054e-08	0.944445	3.83021e-09
Nploc4	NPL4 homolog, ubiquitin recognition factor	protein coding gene	0.917864	8.02976e-08	0.88023	1.45275e-06
Psd3	pleckstrin and Sec7 domain containing 3	protein coding gene	0.917854	8.03765e-08	0.899846	3.70267e-07
Gm53740	predicted gene, 53740	lncRNA gene	0.917463	8.33833e-08	0.939875	7.1043e-09
Rom1	rod outer segment membrane protein 1	protein coding gene	0.916926	8.76749e-08	0.947787	2.35655e-09
Tspan17	tetraspanin 17	protein coding gene	0.916605	9.03258e-08	0.893898	5.76183e-07
Tomm20	translocase of outer mitochondrial membrane 20	protein coding gene	0.916076	9.48517e-08	0.946198	2.97986e-09
Tjap1	tight junction associated protein 1	protein coding gene	0.915874	9.66252e-08	0.959434	3.24591e-10
Ttc39aos1	Ttc39a opposite strand RNA 1	antisense lncRNA gene	0.915669	9.84606e-08	0.892093	6.55592e-07
Polr1d	polymerase (RNA) I polypeptide D	protein coding gene	0.914994	1.04717e-07	0.952392	1.14234e-09
Mustn1	musculoskeletal, embryonic nuclear protein 1	protein coding gene	0.914769	1.06879e-07	0.976959	3.71564e-12
Lrrfip2	leucine rich repeat (in FLII) interacting protein 2	protein coding gene	0.914348	1.11031e-07	0.905757	2.31993e-07
Oga	O-GlcNAcase	protein coding gene	0.914136	1.13168e-07	0.959335	3.30913e-10
Unc5a	unc-5 netrin receptor A	protein coding gene	0.913538	1.19401e-07	0.926377	3.43892e-08
Rnf185	ring finger protein 185	protein coding gene	0.91329	1.22072e-07	0.860219	4.68226e-06
Higd2a	HIG1 domain family, member 2A	protein coding gene	0.913211	1.22929e-07	0.938618	8.34956e-09
Gca	grancalcin	protein coding gene	0.912277	1.33519e-07	0.936451	1.09441e-08
Nfic	nuclear factor I/C	protein coding gene	0.911844	1.38687e-07	0.894929	5.34689e-07
Fxyd1	FXYD domain-containing ion transport regulator 1	protein coding gene	0.91178	1.3947e-07	0.86217	4.21121e-06
Sgcg	sarcoglycan, gamma (dystrophin-associated glycoprotein)	protein coding gene	0.911222	1.46413e-07	0.928462	2.75128e-08
Bltp3b	bridge-like lipid transfer protein family member 3B	protein coding gene	0.910472	1.56231e-07	0.909017	1.76902e-07
Gm47898	predicted gene, 47898	lncRNA gene	0.910463	1.56358e-07	0.918321	7.69073e-08
Cpd	carboxypeptidase D	protein coding gene	0.910285	1.58767e-07	0.956611	5.51108e-10
Msantd3	Myb/SANT-like DNA-binding domain containing 3	protein coding gene	0.908647	1.82529e-07	0.924811	4.04925e-08
Ccdc192	coiled-coil domain containing 192	protein coding gene	0.908642	1.82596e-07	0.848272	8.67399e-06
Ino80c	INO80 complex subunit C	protein coding gene	0.90854	1.84176e-07	0.875713	1.92484e-06
Gm32790	predicted gene, 32790	lncRNA gene	0.907862	1.94963e-07	0.915095	1.03767e-07
Prrc1	proline-rich coiled-coil 1	protein coding gene	0.907646	1.98516e-07	0.950418	1.57115e-09
Pip4k2b	phosphatidylinositol-5-phosphate 4-kinase, type II, beta	protein coding gene	0.907351	2.03447e-07	0.869445	2.79508e-06
Gpx1	glutathione peroxidase 1	protein coding gene	0.906602	2.16452e-07	0.937037	1.01816e-08
Gm24598	predicted gene, 24598	snoRNA gene	0.906567	2.17074e-07	0.915176	1.03003e-07
Micu2	mitochondrial calcium uptake 2	protein coding gene	0.906451	2.19161e-07	0.885755	1.01381e-06
Vegfd	vascular endothelial growth factor D	protein coding gene	0.905352	2.39779e-07	0.848674	8.50311e-06
Abcb8	ATP-binding cassette, sub-family B member 8	protein coding gene	0.904936	2.48005e-07	0.911521	1.42659e-07
Sbk2	SH3-binding domain kinase family, member 2	protein coding gene	0.904842	2.49901e-07	0.927912	2.91996e-08
Rnf123	ring finger protein 123	protein coding gene	0.904406	2.58828e-07	0.915208	1.02704e-07
Camk2d	calcium/calmodulin-dependent protein kinase II, delta	protein coding gene	0.903784	2.72064e-07	0.956883	5.2452e-10
Ccni	cyclin I	protein coding gene	0.903397	2.80599e-07	0.899029	3.94094e-07
Atosb	atos homolog B	protein coding gene	0.903356	2.81508e-07	0.93666	1.06671e-08
Fhl1	four and a half LIM domains 1	protein coding gene	0.903125	2.86722e-07	0.897541	4.40863e-07
Fndc10	fibronectin type III domain containing 10	protein coding gene	0.902536	3.00393e-07	0.873339	2.22208e-06
Neu2	neuraminidase 2	protein coding gene	0.901349	3.29692e-07	0.827425	2.26657e-05
Gm40206	predicted gene, 40206	lncRNA gene	0.900641	3.48289e-07	0.948098	2.24852e-09
Ppt2	palmitoyl-protein thioesterase 2	protein coding gene	0.900487	3.5245e-07	0.855263	6.08672e-06
Cep89	centrosomal protein 89	protein coding gene	0.900371	3.55623e-07	0.839724	1.30713e-05
Msra	methionine sulfoxide reductase A	protein coding gene	0.900367	3.55743e-07	0.841756	1.18827e-05
Cetn3	centrin 3	protein coding gene	0.900345	3.56322e-07	0.861929	4.26716e-06
Ttc9	tetratricopeptide repeat domain 9	protein coding gene	0.900273	3.58322e-07	0.936492	1.08896e-08
Copz2	coatomer protein complex, subunit zeta 2	protein coding gene	0.900192	3.60557e-07	0.841291	1.21463e-05
Neurl1a	neuralized E3 ubiquitin protein ligase 1A	protein coding gene	0.899838	3.70483e-07	0.905572	2.35522e-07
Gpr137c	G protein-coupled receptor 137C	protein coding gene	0.899743	3.73207e-07	0.855225	6.0987e-06
Ccnq	cyclin Q	protein coding gene	0.899377	3.83768e-07	0.880075	1.46715e-06
Nxn	nucleoredoxin	protein coding gene	0.899323	3.85347e-07	0.911011	1.49123e-07
Cd276	CD276 antigen	protein coding gene	0.898976	3.95676e-07	0.955901	6.2614e-10
Dvl3	dishevelled segment polarity protein 3	protein coding gene	0.898785	4.01449e-07	0.91182	1.38985e-07
Plekhh2	pleckstrin homology domain containing, family H (with MyTH4 domain) member 2	protein coding gene	0.897837	4.312e-07	0.86742	3.14037e-06
Cd24a	CD24a antigen	protein coding gene	0.89755	4.40581e-07	0.955693	6.49735e-10
Pla2g4e	phospholipase A2, group IVE	protein coding gene	0.897117	4.55063e-07	0.861771	4.30416e-06
Gdi2	GDP dissociation inhibitor 2	protein coding gene	0.896707	4.69145e-07	0.886386	9.71833e-07
Arpp19	cAMP-regulated phosphoprotein 19	protein coding gene	0.896496	4.76537e-07	0.957353	4.81177e-10
Trp73	transformation related protein 73	protein coding gene	0.896341	4.82044e-07	0.947845	2.33584e-09
Ntaq1	N-terminal glutamine amidase 1	protein coding gene	0.894515	5.5101e-07	0.881009	1.38242e-06
Mir1906.1	/	miRNA gene	0.89443	5.54436e-07	0.907764	1.96563e-07
Fam120aos	family with sequence similarity 120A, opposite strand	lncRNA gene	0.894341	5.58004e-07	0.815799	3.67236e-05
Pon2	paraoxonase 2	protein coding gene	0.894306	5.59451e-07	0.826243	2.38435e-05
Stmp1	short transmembrane mitochondrial protein 1	protein coding gene	0.894277	5.60601e-07	0.827406	2.26843e-05
Mir7578	microRNA 7578	miRNA gene	0.894268	5.6097e-07	0.931071	2.06111e-08
Igf2r	insulin-like growth factor 2 receptor	protein coding gene	0.894216	5.63109e-07	0.866339	3.33932e-06
Ap3b1	adaptor-related protein complex 3, beta 1 subunit	protein coding gene	0.893789	5.80713e-07	0.919441	6.9113e-08
Zfp641	zinc finger protein 641	protein coding gene	0.893644	5.86825e-07	0.920843	6.03317e-08
Inpp4a	inositol polyphosphate-4-phosphatase, type I	protein coding gene	0.893502	5.92835e-07	0.915272	1.02105e-07
Eda2r	ectodysplasin A2 receptor	protein coding gene	0.892946	6.16961e-07	0.956303	5.82568e-10
Farp2	FERM, RhoGEF and pleckstrin domain protein 2	protein coding gene	0.891592	6.7923e-07	0.871171	2.52713e-06
Cspg4	chondroitin sulfate proteoglycan 4	protein coding gene	0.891438	6.86611e-07	0.903095	2.87404e-07
Gm38726	predicted gene, 38726	lncRNA gene	0.891415	6.87732e-07	0.876552	1.82837e-06
Gm29773	predicted gene, 29773	lncRNA gene	0.891379	6.89507e-07	0.935097	1.29003e-08
Tecpr2	tectonin beta-propeller repeat containing 2	protein coding gene	0.890323	7.42403e-07	0.848821	8.44177e-06
Tmem42	transmembrane protein 42	protein coding gene	0.889642	7.78395e-07	0.821018	2.96951e-05
Gm31545	predicted gene, 31545	lncRNA gene	0.889454	7.88566e-07	0.928824	2.64502e-08
Rnf217	ring finger protein 217	protein coding gene	0.889423	7.90245e-07	0.860312	4.65884e-06
Sync	syncoilin	protein coding gene	0.889237	8.0044e-07	0.905999	2.27454e-07
Ctxn3	cortexin 3	protein coding gene	0.889237	8.00475e-07	0.875658	1.93127e-06
Cacnb4	calcium channel, voltage-dependent, beta 4 subunit	protein coding gene	0.888771	8.26557e-07	0.807532	5.07435e-05
Tlcd2	TLC domain containing 2	protein coding gene	0.888476	8.43433e-07	0.825604	2.45011e-05
Gm40601	predicted gene, 40601	lncRNA gene	0.888125	8.63919e-07	0.859377	4.89903e-06
Gm53438	predicted gene, 53438	lncRNA gene	0.887838	8.8098e-07	0.847394	9.05761e-06
Lims1	LIM and senescent cell antigen-like domains 1	protein coding gene	0.887765	8.85394e-07	0.96069	2.53408e-10
Mtx2	metaxin 2	protein coding gene	0.887312	9.13001e-07	0.896461	4.77777e-07
Celf4	CUGBP, Elav-like family member 4	protein coding gene	0.887278	9.15106e-07	0.848029	8.77862e-06
Qsox1	quiescin Q6 sulfhydryl oxidase 1	protein coding gene	0.886956	9.35286e-07	0.934585	1.37144e-08
Mrps35	mitochondrial ribosomal protein S35	protein coding gene	0.88655	9.61228e-07	0.826014	2.40772e-05
Atp9a	ATPase, class II, type 9A	protein coding gene	0.886205	9.8371e-07	0.896134	4.89453e-07
Ubb.ps	/	pseudogene	0.885879	1.00546e-06	0.890924	7.11874e-07
Ankrd10	ankyrin repeat domain 10	protein coding gene	0.885645	1.02127e-06	0.923197	4.77465e-08
Map7d1	MAP7 domain containing 1	protein coding gene	0.885604	1.02405e-06	0.906394	2.20188e-07
Qars1	glutaminyl-tRNA synthetase 1	protein coding gene	0.88513	1.05687e-06	0.820028	3.0932e-05
Gm53533	predicted gene, 53533	lncRNA gene	0.885046	1.06277e-06	0.801491	6.36624e-05
Ucp3	uncoupling protein 3 (mitochondrial, proton carrier)	protein coding gene	0.884445	1.10591e-06	0.89576	5.03119e-07
Nup188	nucleoporin 188	protein coding gene	0.883902	1.14611e-06	0.906952	2.10281e-07
Dnpep	aspartyl aminopeptidase	protein coding gene	0.883889	1.14706e-06	0.896656	4.70925e-07
Cyb5r3	cytochrome b5 reductase 3	protein coding gene	0.883513	1.17566e-06	0.899239	3.87844e-07
Chia1	chitinase, acidic 1	protein coding gene	0.882905	1.22324e-06	0.896731	4.68316e-07
Sec31a	SEC31 homolog A, COPII coat complex component	protein coding gene	0.882792	1.23231e-06	0.943572	4.32655e-09
Mid2	midline 2	protein coding gene	0.882567	1.25042e-06	0.875652	1.93198e-06
Cilp	cartilage intermediate layer protein, nucleotide pyrophosphohydrolase	protein coding gene	0.882355	1.26774e-06	0.942538	4.98691e-09
Cox7a2l	cytochrome c oxidase subunit 7A2 like	protein coding gene	0.882349	1.26819e-06	0.936232	1.12418e-08
Nfe2l1	nuclear factor, erythroid derived 2,-like 1	protein coding gene	0.881681	1.32404e-06	0.885768	1.01291e-06
Gm35607	predicted gene, 35607	lncRNA gene	0.881402	1.34798e-06	0.925286	3.85512e-08
Get4	golgi to ER traffic protein 4	protein coding gene	0.881396	1.34855e-06	0.886316	9.76412e-07
S100a4	S100 calcium binding protein A4	protein coding gene	0.881362	1.35149e-06	0.859673	4.82189e-06
Sp3os	trans-acting transcription factor 3, opposite strand	antisense lncRNA gene	0.881255	1.36078e-06	0.877289	1.74698e-06
Schip1	schwannomin interacting protein 1	protein coding gene	0.881098	1.37452e-06	0.865028	3.59506e-06
Aebp2	AE binding protein 2	protein coding gene	0.880927	1.38964e-06	0.88959	7.81201e-07
Gm15411	predicted gene 15411	lncRNA gene	0.880877	1.39414e-06	0.854165	6.44287e-06
Gm31718	predicted gene, 31718	lncRNA gene	0.880831	1.39816e-06	0.888959	8.1594e-07
Gm53950	predicted gene, 53950	lncRNA gene	0.880656	1.41393e-06	0.883483	1.17797e-06
Ndfip1	Nedd4 family interacting protein 1	protein coding gene	0.880472	1.43063e-06	0.906352	2.20949e-07
Sox11	SRY (sex determining region Y)-box 11	protein coding gene	0.880402	1.43693e-06	0.839789	1.30316e-05
Mknk2	MAP kinase-interacting serine/threonine kinase 2	protein coding gene	0.88033	1.44354e-06	0.914266	1.11851e-07
Srl	sarcalumenin	protein coding gene	0.880287	1.44753e-06	0.935852	1.17753e-08
Garem1	GRB2 associated regulator of MAPK1 subtype 1	protein coding gene	0.880194	1.45607e-06	0.948625	2.07581e-09
Gm47889	predicted gene, 47889	lncRNA gene	0.88007	1.46756e-06	0.890463	7.35199e-07
Prnp	prion protein	protein coding gene	0.879592	1.51264e-06	0.873006	2.26669e-06
Cmbl	carboxymethylenebutenolidase homolog	protein coding gene	0.879556	1.51612e-06	0.869069	2.8567e-06
Tbca	tubulin cofactor A	protein coding gene	0.879342	1.53672e-06	0.859841	4.77838e-06
Uqcrh	ubiquinol-cytochrome c reductase hinge protein	protein coding gene	0.879302	1.54058e-06	0.846051	9.67191e-06
Apobec2	apolipoprotein B mRNA editing enzyme, catalytic polypeptide 2	protein coding gene	0.878625	1.60754e-06	0.862636	4.10491e-06
Dhdds	dehydrodolichyl diphosphate synthase	protein coding gene	0.878588	1.61126e-06	0.866696	3.27248e-06
Cnksr1	connector enhancer of kinase suppressor of Ras 1	protein coding gene	0.878507	1.61948e-06	0.931266	2.01618e-08
Mical3	microtubule associated monooxygenase, calponin and LIM domain containing 3	protein coding gene	0.878145	1.6565e-06	0.913185	1.23215e-07
Dyrk1b	dual-specificity tyrosine phosphorylation regulated kinase 1b	protein coding gene	0.878138	1.65725e-06	0.838252	1.39946e-05
Kcnh2	potassium voltage-gated channel, subfamily H (eag-related), member 2	protein coding gene	0.877941	1.67774e-06	0.913705	1.17628e-07
Gm34804	predicted gene, 34804	lncRNA gene	0.877717	1.7013e-06	0.939557	7.40318e-09
Mir665	microRNA 665	miRNA gene	0.877709	1.70206e-06	0.860021	4.7325e-06
Iqschfp	Iqcj and Schip1 fusion protein	protein coding gene	0.877122	1.76521e-06	0.859497	4.86747e-06
Trim16	tripartite motif-containing 16	protein coding gene	0.877106	1.76689e-06	0.897716	4.35124e-07
Meg3	maternally expressed 3	lncRNA gene	0.877097	1.76793e-06	0.907018	2.09147e-07
Prkcq	protein kinase C, theta	protein coding gene	0.877028	1.77548e-06	0.887581	8.96534e-07
Creg1	cellular repressor of E1A-stimulated genes 1	protein coding gene	0.876985	1.78019e-06	0.913095	1.24202e-07
Nr6a1	nuclear receptor subfamily 6, group A, member 1	protein coding gene	0.876722	1.80924e-06	0.951043	1.42244e-09
Clca4a	chloride channel accessory 4A	protein coding gene	0.8767	1.8117e-06	0.894861	5.37331e-07
Lmo7	LIM domain only 7	protein coding gene	0.876519	1.83205e-06	0.812008	4.2675e-05
Jak2	Janus kinase 2	protein coding gene	0.876322	1.85442e-06	0.933842	1.49757e-08
Stau2	staufen double-stranded RNA binding protein 2	protein coding gene	0.876044	1.8863e-06	0.868066	3.02643e-06
Synpo2	synaptopodin 2	protein coding gene	0.876041	1.88659e-06	0.834622	1.65121e-05
Psmd7	proteasome (prosome, macropain) 26S subunit, non-ATPase, 7	protein coding gene	0.875964	1.89557e-06	0.899568	3.78218e-07
Pja2	praja ring finger ubiquitin ligase 2	protein coding gene	0.875824	1.9118e-06	0.88686	9.41367e-07
Nt5c3	5'-nucleotidase, cytosolic III	protein coding gene	0.875726	1.92334e-06	0.906719	2.14377e-07
Tceal8	transcription elongation factor A (SII)-like 8	protein coding gene	0.875593	1.93903e-06	0.875927	1.89979e-06
Ambra1	autophagy/beclin 1 regulator 1	protein coding gene	0.875326	1.9708e-06	0.864031	3.80059e-06
Psmd5	proteasome (prosome, macropain) 26S subunit, non-ATPase, 5	protein coding gene	0.875022	2.00763e-06	0.880924	1.38996e-06
Dok5	docking protein 5	protein coding gene	0.875006	2.00952e-06	0.911344	1.44869e-07
Cacna2d4	calcium channel, voltage-dependent, alpha 2/delta subunit 4	protein coding gene	0.874671	2.05073e-06	0.819723	3.13222e-05
Gm53355	predicted gene, 53355	protein coding gene	0.873899	2.14862e-06	0.82818	2.19399e-05
Xpnpep1	X-prolyl aminopeptidase (aminopeptidase P) 1, soluble	protein coding gene	0.873759	2.1667e-06	0.920242	6.39665e-08
Fchsd2	FCH and double SH3 domains 2	protein coding gene	0.873369	2.21799e-06	0.895582	5.09761e-07
Pyurf	Pigy upstream reading frame	protein coding gene	0.873351	2.22038e-06	0.87435	2.09092e-06
Phlda3	pleckstrin homology like domain, family A, member 3	protein coding gene	0.873076	2.25729e-06	0.878477	1.62251e-06
Myod1	myogenic differentiation 1	protein coding gene	0.872904	2.28055e-06	0.816771	3.53162e-05
Traf3	TNF receptor-associated factor 3	protein coding gene	0.87285	2.28798e-06	0.89353	5.91645e-07
Gid8	GID complex subunit 8	protein coding gene	0.872675	2.31198e-06	0.888954	8.16207e-07
Krt222	keratin 222	protein coding gene	0.872586	2.3242e-06	0.850572	7.73527e-06
Fbxl13	F-box and leucine-rich repeat protein 13	protein coding gene	0.872569	2.3266e-06	0.876285	1.8586e-06
Nwd1	NACHT and WD repeat domain containing 1	protein coding gene	0.872483	2.33843e-06	0.838991	1.35239e-05
Cxadr	coxsackie virus and adenovirus receptor	protein coding gene	0.872092	2.39339e-06	0.888396	8.48057e-07
Phykpl	5-phosphohydroxy-L-lysine phospholyase	protein coding gene	0.871213	2.52082e-06	0.871724	2.44611e-06
Dnajc5	DnaJ heat shock protein family (Hsp40) member C5	protein coding gene	0.870921	2.56458e-06	0.887388	9.08303e-07
Ncs1	neuronal calcium sensor 1	protein coding gene	0.870901	2.56746e-06	0.94234	5.12251e-09
Ap2a1	adaptor-related protein complex 2, alpha 1 subunit	protein coding gene	0.870861	2.57352e-06	0.868061	3.02736e-06
Tceal5	transcription elongation factor A (SII)-like 5	protein coding gene	0.869988	2.70831e-06	0.802518	6.12871e-05
Fxr1	FMR1 autosomal homolog 1	protein coding gene	0.869843	2.73126e-06	0.890721	7.22085e-07
Myh13	myosin, heavy polypeptide 13, skeletal muscle	protein coding gene	0.869774	2.74219e-06	0.814971	3.79593e-05
Serpinb6a	serine (or cysteine) peptidase inhibitor, clade B, member 6a	protein coding gene	0.869762	2.74409e-06	0.938487	8.49021e-09
Atp1b2	ATPase, Na+/K+ transporting, beta 2 polypeptide	protein coding gene	0.869703	2.75365e-06	0.828981	2.1191e-05
Pomp	proteasome maturation protein	protein coding gene	0.869624	2.76625e-06	0.902511	3.0099e-07
Uchl1	ubiquitin carboxy-terminal hydrolase L1	protein coding gene	0.869314	2.81645e-06	0.914231	1.122e-07
Ube4b	ubiquitination factor E4B	protein coding gene	0.869278	2.8224e-06	0.908104	1.91053e-07
Gsdme	gasdermin E	protein coding gene	0.868919	2.88147e-06	0.823222	2.7093e-05
Tpm2	tropomyosin 2, beta	protein coding gene	0.868518	2.94898e-06	0.814912	3.80487e-05
Myo5a	myosin VA	protein coding gene	0.868343	2.97876e-06	0.916759	8.90464e-08
Insyn1	inhibitory synaptic factor 1	protein coding gene	0.86819	3.00503e-06	0.894706	5.43441e-07
Slc22a4	solute carrier family 22 (organic cation transporter), member 4	protein coding gene	0.867723	3.08658e-06	0.892778	6.24384e-07
Chchd4	coiled-coil-helix-coiled-coil-helix domain containing 4	protein coding gene	0.867609	3.1068e-06	0.903699	2.73925e-07
Aig1	androgen-induced 1	protein coding gene	0.867386	3.14646e-06	0.939091	7.86009e-09
Hsd17b14	hydroxysteroid (17-beta) dehydrogenase 14	protein coding gene	0.867297	3.16253e-06	0.822588	2.78212e-05
Isca2	iron-sulfur cluster assembly 2	protein coding gene	0.867208	3.17861e-06	0.879496	1.52187e-06
Lpp	LIM domain containing preferred translocation partner in lipoma	protein coding gene	0.867112	3.19609e-06	0.833713	1.72001e-05
Smtnl1	smoothelin-like 1	protein coding gene	0.867065	3.20457e-06	0.831184	1.92449e-05
Hspb3	heat shock protein 3	protein coding gene	0.866683	3.27481e-06	0.846622	9.40666e-06
Diaph1	diaphanous related formin 1	protein coding gene	0.86667	3.27733e-06	0.927744	2.97323e-08
Ogdhl	oxoglutarate dehydrogenase-like	protein coding gene	0.866617	3.28721e-06	0.939124	7.82728e-09
Gm32968	predicted gene, 32968	lncRNA gene	0.866269	3.35253e-06	0.870857	2.57422e-06
Slc25a17	solute carrier family 25 (mitochondrial carrier, peroxisomal membrane protein), member 17	protein coding gene	0.866244	3.35726e-06	0.845795	9.79302e-06
Tubb6	tubulin, beta 6 class V	protein coding gene	0.86622	3.36195e-06	0.932564	1.73806e-08
Hip1	huntingtin interacting protein 1	protein coding gene	0.866087	3.38718e-06	0.823007	2.73379e-05
Anxa4	annexin A4	protein coding gene	0.86577	3.44824e-06	0.88591	1.00335e-06
Rab40b	Rab40B, member RAS oncogene family	protein coding gene	0.865756	3.45095e-06	0.890637	7.26325e-07
Acta1	actin alpha 1, skeletal muscle	protein coding gene	0.865689	3.46401e-06	0.89979	3.71859e-07
Eif3h	eukaryotic translation initiation factor 3, subunit H	protein coding gene	0.865633	3.47495e-06	0.884507	1.10137e-06
Abcf1	ATP-binding cassette, sub-family F member 1	protein coding gene	0.865629	3.4758e-06	0.833851	1.70946e-05
Ppp2r5d	protein phosphatase 2, regulatory subunit B', delta	protein coding gene	0.865288	3.543e-06	0.876957	1.78328e-06
Cacng1	calcium channel, voltage-dependent, gamma subunit 1	protein coding gene	0.865113	3.57794e-06	0.947601	2.42292e-09
Map4	microtubule-associated protein 4	protein coding gene	0.864983	3.60404e-06	0.924565	4.15323e-08
Zfp644	zinc finger protein 644	protein coding gene	0.864774	3.64638e-06	0.907559	1.99952e-07
Sf3a1	splicing factor 3a, subunit 1	protein coding gene	0.864596	3.68291e-06	0.804096	5.77843e-05
Flrt2	fibronectin leucine rich transmembrane protein 2	protein coding gene	0.864139	3.7778e-06	0.848607	8.53147e-06
St8sia2	ST8 alpha-N-acetyl-neuraminide alpha-2,8-sialyltransferase 2	protein coding gene	0.863646	3.88259e-06	0.896458	4.77897e-07
Atcayos	ataxia, cerebellar, Cayman type, opposite strand	antisense lncRNA gene	0.863248	3.96893e-06	0.889443	7.89178e-07
Dnajb11	DnaJ heat shock protein family (Hsp40) member B11	protein coding gene	0.863197	3.98016e-06	0.856798	5.61767e-06
Gm14057	predicted gene 14057	pseudogene	0.862714	4.08748e-06	0.852838	6.89678e-06
Plp2	proteolipid protein 2	protein coding gene	0.862648	4.10217e-06	0.913806	1.16574e-07
Ptprd	protein tyrosine phosphatase receptor type D	protein coding gene	0.862411	4.156e-06	0.905545	2.36037e-07
Phex	phosphate regulating endopeptidase homolog, X-linked	protein coding gene	0.862393	4.16018e-06	0.850871	7.61973e-06
B230312C02Rik	RIKEN cDNA B230312C02 gene	lncRNA gene	0.862225	4.19864e-06	0.852873	6.88442e-06
Dhcr24	24-dehydrocholesterol reductase	protein coding gene	0.862156	4.21435e-06	0.845671	9.85239e-06
Lancl1	LanC (bacterial lantibiotic synthetase component C)-like 1	protein coding gene	0.861789	4.29973e-06	0.884508	1.1013e-06
Mpv17	MpV17 mitochondrial inner membrane protein	protein coding gene	0.86052	4.60659e-06	0.855018	6.16485e-06
Acot9	acyl-CoA thioesterase 9	protein coding gene	0.86003	4.73019e-06	0.867314	3.15949e-06
Tmem62	transmembrane protein 62	protein coding gene	0.859826	4.78241e-06	0.904074	2.65825e-07
Fsd1l	fibronectin type III and SPRY domain containing 1-like	protein coding gene	0.859802	4.7886e-06	0.882203	1.28027e-06
Gm16168	predicted gene 16168	lncRNA gene	0.859036	4.98922e-06	0.868124	3.01646e-06
Myo18b	myosin XVIIIb	protein coding gene	0.859029	4.99109e-06	0.823454	2.68303e-05
Pfdn1	prefoldin 1	protein coding gene	0.858551	5.12004e-06	0.814814	3.81979e-05
Galnt7	polypeptide N-acetylgalactosaminyltransferase 7	protein coding gene	0.858527	5.12668e-06	0.933232	1.60852e-08
Usp30	ubiquitin specific peptidase 30	protein coding gene	0.858507	5.132e-06	0.814571	3.85689e-05
Pacrg	PARK2 co-regulated	protein coding gene	0.85846	5.1448e-06	0.817816	3.38554e-05
Spdef	SAM pointed domain containing ets transcription factor	protein coding gene	0.85798	5.27775e-06	0.842592	1.14216e-05
Micu1	mitochondrial calcium uptake 1	protein coding gene	0.857788	5.33173e-06	0.896648	4.71194e-07
Dnah1	dynein, axonemal, heavy chain 1	protein coding gene	0.857476	5.42046e-06	0.870159	2.68145e-06
Gm33991	predicted gene, 33991	lncRNA gene	0.857418	5.43702e-06	0.875932	1.89918e-06
Eif3a	eukaryotic translation initiation factor 3, subunit A	protein coding gene	0.857035	5.54797e-06	0.924672	4.1079e-08
Ddost	dolichyl-di-phosphooligosaccharide-protein glycotransferase	protein coding gene	0.856962	5.56924e-06	0.880335	1.44313e-06
Erc2	ELKS/RAB6-interacting/CAST family member 2	protein coding gene	0.856957	5.57067e-06	0.934907	1.31966e-08
Cast	calpastatin	protein coding gene	0.856469	5.71539e-06	0.862965	4.03134e-06
Ptx3	pentraxin related gene	protein coding gene	0.856319	5.76053e-06	0.901381	3.28867e-07
Golm2	golgi membrane protein 2	protein coding gene	0.855835	5.90813e-06	0.870604	2.61259e-06
Lyrm2	LYR motif containing 2	protein coding gene	0.853933	6.52021e-06	0.809732	4.66301e-05
Drosha	drosha, ribonuclease type III	protein coding gene	0.853558	6.64723e-06	0.827978	2.21322e-05
Eef1a2	eukaryotic translation elongation factor 1 alpha 2	protein coding gene	0.853338	6.72245e-06	0.902869	2.92595e-07
App	amyloid beta precursor protein	protein coding gene	0.853215	6.76497e-06	0.915443	1.00518e-07
Rad52	RAD52 homolog, DNA repair protein	protein coding gene	0.852841	6.89552e-06	0.913349	1.21427e-07
Flnc	filamin C, gamma	protein coding gene	0.852563	6.9939e-06	0.92834	2.788e-08
Pvt1	Pvt1 oncogene	lncRNA gene	0.852453	7.03324e-06	0.913174	1.23336e-07
Chrna9	cholinergic receptor, nicotinic, alpha polypeptide 9	protein coding gene	0.852375	7.06126e-06	0.81793	3.36993e-05
Cipc	CLOCK interacting protein, circadian	protein coding gene	0.852166	7.13655e-06	0.873156	2.2465e-06
Myo1a	myosin IA	protein coding gene	0.852005	7.19533e-06	0.928626	2.70276e-08
Timm17a	translocase of inner mitochondrial membrane 17a	protein coding gene	0.85177	7.28137e-06	0.85457	6.30944e-06
Fgfr4	fibroblast growth factor receptor 4	protein coding gene	0.85157	7.35569e-06	0.833396	1.74456e-05
Gm50604	predicted gene, 50604	lncRNA gene	0.851545	7.36487e-06	0.830034	2.02404e-05
Fgf13	fibroblast growth factor 13	protein coding gene	0.851281	7.46404e-06	0.833852	1.70937e-05
Chrac1	chromatin accessibility complex 1	protein coding gene	0.850717	7.67889e-06	0.865087	3.58307e-06
Scube2	signal peptide, CUB domain, EGF-like 2	protein coding gene	0.850656	7.70269e-06	0.892224	6.49527e-07
Gamt	guanidinoacetate methyltransferase	protein coding gene	0.850131	7.90818e-06	0.87344	2.2087e-06
Golga4	golgin A4	protein coding gene	0.850101	7.92011e-06	0.921652	5.57163e-08
Psmb1	proteasome (prosome, macropain) subunit, beta type 1	protein coding gene	0.849297	8.24409e-06	0.820807	2.99552e-05
Uso1	USO1 vesicle docking factor	protein coding gene	0.849135	8.31083e-06	0.828485	2.16522e-05
Nup210	nucleoporin 210	protein coding gene	0.848907	8.40567e-06	0.885359	1.04088e-06
Trp63	transformation related protein 63	protein coding gene	0.848775	8.46075e-06	0.903271	2.83435e-07
Parp3	poly (ADP-ribose) polymerase family, member 3	protein coding gene	0.848752	8.47069e-06	0.868235	2.99731e-06
Mfn2	mitofusin 2	protein coding gene	0.848287	8.66772e-06	0.845923	9.73253e-06
Ubap2	ubiquitin-associated protein 2	protein coding gene	0.848204	8.70324e-06	0.856637	5.66519e-06
Tlr4	toll-like receptor 4	protein coding gene	0.847534	8.99546e-06	0.841072	1.22721e-05
Zfp568	zinc finger protein 568	protein coding gene	0.847533	8.99573e-06	0.873394	2.21478e-06
Zdhhc4	zinc finger, DHHC domain containing 4	protein coding gene	0.847426	9.04334e-06	0.854005	6.49617e-06
Hivep2	human immunodeficiency virus type I enhancer binding protein 2	protein coding gene	0.84706	9.20726e-06	0.842605	1.14145e-05
Wdfy1	WD repeat and FYVE domain containing 1	protein coding gene	0.84698	9.24335e-06	0.851912	7.2293e-06
Dysf	dysferlin	protein coding gene	0.846834	9.30969e-06	0.916453	9.16051e-08
Nkiras2	NFKB inhibitor interacting Ras-like protein 2	protein coding gene	0.846741	9.35194e-06	0.804263	5.74252e-05
Brk1	BRICK1, SCAR/WAVE actin-nucleating complex subunit	protein coding gene	0.846703	9.36916e-06	0.856864	5.59811e-06
Sat1	spermidine/spermine N1-acetyl transferase 1	protein coding gene	0.846652	9.39275e-06	0.885904	1.00373e-06
Mir1188	microRNA 1188	miRNA gene	0.846596	9.41857e-06	0.84945	8.18166e-06
Cdkl2	cyclin dependent kinase like 2	protein coding gene	0.846507	9.45968e-06	0.802359	6.16493e-05
Oxa1l	oxidase assembly 1-like	protein coding gene	0.84617	9.61625e-06	0.879281	1.54267e-06
Rabggtb	Rab geranylgeranyl transferase, b subunit	protein coding gene	0.846076	9.66018e-06	0.887241	9.17389e-07
Ostc	oligosaccharyltransferase complex subunit (non-catalytic)	protein coding gene	0.845785	9.79805e-06	0.850468	7.77571e-06
Hsf2bp	heat shock transcription factor 2 binding protein	protein coding gene	0.845616	9.87841e-06	0.857751	5.34224e-06
Ift122	intraflagellar transport 122	protein coding gene	0.845592	9.89026e-06	0.8942	5.63762e-07
Ubb	ubiquitin B	protein coding gene	0.845272	1.00444e-05	0.84589	9.748e-06
Manf	mesencephalic astrocyte-derived neurotrophic factor	protein coding gene	0.845133	1.01122e-05	0.916696	8.95635e-08
Tdrd9	tudor domain containing 9	protein coding gene	0.844823	1.0265e-05	0.878794	1.59059e-06
Tmem19	transmembrane protein 19	protein coding gene	0.84482	1.02662e-05	0.891628	6.77502e-07
Mrpl48	mitochondrial ribosomal protein L48	protein coding gene	0.844596	1.03778e-05	0.873816	2.15931e-06
Gm32219	predicted gene, 32219	lncRNA gene	0.844315	1.0519e-05	0.924412	4.21922e-08
Gm38543	predicted gene, 38543	lncRNA gene	0.843851	1.07557e-05	0.868439	2.96234e-06
Rfx7	regulatory factor X, 7	protein coding gene	0.843709	1.08291e-05	0.892496	6.37078e-07
Surf4	surfeit gene 4	protein coding gene	0.843257	1.10658e-05	0.865046	3.59139e-06
Uvrag	UV radiation resistance associated gene	protein coding gene	0.843206	1.10925e-05	0.885072	1.06097e-06
Nopchap1	NOP protein chaperone 1	protein coding gene	0.842881	1.12657e-05	0.821685	2.88867e-05
Cux1	cut-like homeobox 1	protein coding gene	0.842544	1.14476e-05	0.892422	6.40453e-07
Rian	RNA imprinted and accumulated in nucleus	lncRNA gene	0.842258	1.1604e-05	0.875788	1.91603e-06
Popdc3	popeye domain containing 3	protein coding gene	0.841617	1.19613e-05	0.931511	1.9608e-08
Gm40303	predicted gene, 40303	lncRNA gene	0.840854	1.23985e-05	0.825167	2.49606e-05
Cog1	component of oligomeric golgi complex 1	protein coding gene	0.840742	1.2464e-05	0.832476	1.81758e-05
Tcp1	t-complex protein 1	protein coding gene	0.840515	1.2597e-05	0.859205	4.94442e-06
Tiam2	T cell lymphoma invasion and metastasis 2	protein coding gene	0.840283	1.27348e-05	0.880824	1.39884e-06
Gm53739	predicted gene, 53739	lncRNA gene	0.839992	1.29087e-05	0.888117	8.64363e-07
Uckl1os	uridine-cytidine kinase 1-like 1, opposite strand	antisense lncRNA gene	0.839755	1.30523e-05	0.856378	5.74266e-06
Pgk1	phosphoglycerate kinase 1	protein coding gene	0.839449	1.32395e-05	0.902437	3.02759e-07
Mir3070a	microRNA 3070a	miRNA gene	0.839384	1.32799e-05	0.909029	1.76723e-07
Mcat	malonyl CoA:ACP acyltransferase (mitochondrial)	protein coding gene	0.839321	1.33184e-05	0.839521	1.31954e-05
Ube2v1	ubiquitin-conjugating enzyme E2 variant 1	protein coding gene	0.839175	1.34093e-05	0.872658	2.31429e-06
Gm41309	predicted gene, 41309	lncRNA gene	0.839139	1.34314e-05	0.879021	1.56814e-06
Klhdc8a	kelch domain containing 8A	protein coding gene	0.839031	1.34993e-05	0.829194	2.09963e-05
Nfatc2	nuclear factor of activated T cells, cytoplasmic, calcineurin dependent 2	protein coding gene	0.838976	1.35334e-05	0.923226	4.76043e-08
DQ267100	snoRNA DQ267100	snoRNA gene	0.838572	1.37891e-05	0.890335	7.41772e-07
Etl4	enhancer trap locus 4	protein coding gene	0.838181	1.40402e-05	0.867757	3.08049e-06
Blmh	bleomycin hydrolase	protein coding gene	0.837848	1.42573e-05	0.881728	1.32007e-06
Syne1	spectrin repeat containing, nuclear envelope 1	protein coding gene	0.83782	1.42757e-05	0.912544	1.30414e-07
Gm34996	predicted gene, 34996	lncRNA gene	0.837794	1.42925e-05	0.855044	6.15649e-06
Anapc1	anaphase promoting complex subunit 1	protein coding gene	0.837791	1.42948e-05	0.814344	3.89188e-05
Cgref1	cell growth regulator with EF hand domain 1	protein coding gene	0.83731	1.46138e-05	0.904129	2.64657e-07
Zfp469	zinc finger protein 469	protein coding gene	0.836819	1.49457e-05	0.832924	1.78169e-05
Itgav	integrin alpha V	protein coding gene	0.836313	1.52949e-05	0.855092	6.14122e-06
Rnf115	ring finger protein 115	protein coding gene	0.836168	1.5396e-05	0.904072	2.65865e-07
Kctd3	potassium channel tetramerisation domain containing 3	protein coding gene	0.835768	1.56786e-05	0.850278	7.84988e-06
Mirg	miRNA containing gene	lncRNA gene	0.835702	1.57254e-05	0.870372	2.64831e-06
Arl2bp	ADP-ribosylation factor-like 2 binding protein	protein coding gene	0.835337	1.59876e-05	0.863555	3.90212e-06
Gm29483	predicted gene 29483	lncRNA gene	0.83525	1.60509e-05	0.908123	1.90751e-07
Mrpl21	mitochondrial ribosomal protein L21	protein coding gene	0.834881	1.63203e-05	0.840127	1.2828e-05
Atg4a	autophagy related 4A, cysteine peptidase	protein coding gene	0.834611	1.65201e-05	0.872499	2.33626e-06
Gm53513	predicted gene, 53513	lncRNA gene	0.834459	1.66336e-05	0.814602	3.85208e-05
Rtn4	reticulon 4	protein coding gene	0.833286	1.75319e-05	0.822936	2.74196e-05
Gm40449	predicted gene, 40449	lncRNA gene	0.833139	1.7647e-05	0.849702	8.07939e-06
Usp28	ubiquitin specific peptidase 28	protein coding gene	0.833101	1.76771e-05	0.903896	2.69642e-07
Tex2	testis expressed gene 2	protein coding gene	0.833015	1.7745e-05	0.83232	1.83023e-05
Tec	tec protein tyrosine kinase	protein coding gene	0.832964	1.77853e-05	0.810562	4.51524e-05
Carm1	coactivator-associated arginine methyltransferase 1	protein coding gene	0.832839	1.78843e-05	0.869156	2.84227e-06
Elac2	elaC ribonuclease Z 2	protein coding gene	0.832785	1.79276e-05	0.864959	3.6088e-06
Klf10	Kruppel-like transcription factor 10	protein coding gene	0.832384	1.82498e-05	0.871503	2.47814e-06
Uck2	uridine-cytidine kinase 2	protein coding gene	0.831766	1.87569e-05	0.917534	8.28277e-08
Polr3b	polymerase (RNA) III (DNA directed) polypeptide B	protein coding gene	0.831277	1.91663e-05	0.837701	1.43541e-05
Birc5	baculoviral IAP repeat-containing 5	protein coding gene	0.830822	1.95536e-05	0.845867	9.75904e-06
Tmem17	transmembrane protein 17	protein coding gene	0.830775	1.95942e-05	0.838567	1.37924e-05
A930005H10Rik	RIKEN cDNA A930005H10 gene	lncRNA gene	0.830718	1.96432e-05	0.814067	3.93483e-05
Gpr27	G protein-coupled receptor 27	protein coding gene	0.830687	1.96702e-05	0.899686	3.74835e-07
Snhg4	small nucleolar RNA host gene 4	lncRNA gene	0.830455	1.98715e-05	0.900864	3.42336e-07
Serhl	serine hydrolase-like	protein coding gene	0.83014	2.01468e-05	0.848823	8.44083e-06
Hmcn2	hemicentin 2	protein coding gene	0.829897	2.03619e-05	0.846385	9.51613e-06
Wdfy3	WD repeat and FYVE domain containing 3	protein coding gene	0.829714	2.05259e-05	0.880948	1.3878e-06
Clca1	chloride channel accessory 1	protein coding gene	0.829585	2.06415e-05	0.817606	3.41451e-05
Alox12b	arachidonate 12-lipoxygenase, 12R type	protein coding gene	0.829539	2.06832e-05	0.80584	5.41133e-05
Bend7	BEN domain containing 7	protein coding gene	0.829272	2.09246e-05	0.864817	3.63766e-06
Zkscan17	zinc finger with KRAB and SCAN domains 17	protein coding gene	0.829116	2.10677e-05	0.866917	3.23172e-06
Mir382	microRNA 382	miRNA gene	0.828892	2.12734e-05	0.855735	5.93924e-06
Atrnl1	attractin like 1	protein coding gene	0.828809	2.13501e-05	0.898874	3.98747e-07
Capn2	calpain 2	protein coding gene	0.828688	2.14625e-05	0.921153	5.85219e-08
Tram2	translocating chain-associating membrane protein 2	protein coding gene	0.82836	2.17695e-05	0.900413	3.54464e-07
Nectin3	nectin cell adhesion molecule 3	protein coding gene	0.828354	2.17752e-05	0.8378	1.42884e-05
Mr1	major histocompatibility complex, class I-related	protein coding gene	0.828151	2.19675e-05	0.876368	1.84914e-06
Camk2n2	calcium/calmodulin-dependent protein kinase II inhibitor 2	protein coding gene	0.82814	2.1978e-05	0.835523	1.58536e-05
Art1	ADP-ribosyltransferase 1	protein coding gene	0.828065	2.20493e-05	0.81378	3.97989e-05
Mob1b	MOB kinase activator 1B	protein coding gene	0.827745	2.23549e-05	0.802547	6.12226e-05
Nrep	neuronal regeneration related protein	protein coding gene	0.827576	2.2519e-05	0.85831	5.18618e-06
BB014433	expressed sequence BB014433	protein coding gene	0.827541	2.25528e-05	0.80429	5.73667e-05
Enkur	enkurin, TRPC channel interacting protein	protein coding gene	0.827371	2.27179e-05	0.804553	5.68034e-05
Dnttip1	deoxynucleotidyltransferase, terminal, interacting protein 1	protein coding gene	0.82678	2.33018e-05	0.8338	1.71334e-05
Mir7666	microRNA 7666	miRNA gene	0.826643	2.34385e-05	0.815765	3.67736e-05
Eid2	EP300 interacting inhibitor of differentiation 2	protein coding gene	0.826641	2.34411e-05	0.892144	6.53191e-07
Sdf2l1	stromal cell-derived factor 2-like 1	protein coding gene	0.826411	2.36722e-05	0.890179	7.49915e-07
Abcb6	ATP-binding cassette, sub-family B member 6	protein coding gene	0.826018	2.40736e-05	0.841689	1.19205e-05
Pde10a	phosphodiesterase 10A	protein coding gene	0.825924	2.41697e-05	0.836614	1.50867e-05
Nptn	neuroplastin	protein coding gene	0.825841	2.42558e-05	0.878251	1.64562e-06
Dusp23	dual specificity phosphatase 23	protein coding gene	0.824887	2.52585e-05	0.850376	7.81145e-06
Nrg2	neuregulin 2	protein coding gene	0.824883	2.5262e-05	0.894934	5.34491e-07
Map2k5	mitogen-activated protein kinase kinase 5	protein coding gene	0.82449	2.56858e-05	0.891577	6.79925e-07
Fgd6	FYVE, RhoGEF and PH domain containing 6	protein coding gene	0.824134	2.60745e-05	0.880233	1.45248e-06
Cfap410	cilia and flagella associated protein 410	protein coding gene	0.823492	2.67879e-05	0.84192	1.17909e-05
Kif13a	kinesin family member 13A	protein coding gene	0.823387	2.69061e-05	0.887543	8.98838e-07
Cobl	cordon-bleu WH2 repeat	protein coding gene	0.823348	2.695e-05	0.801117	6.45468e-05
Tns3	tensin 3	protein coding gene	0.823204	2.71133e-05	0.820351	3.05243e-05
Gm34321	predicted gene, 34321	lncRNA gene	0.821828	2.87157e-05	0.83834	1.39377e-05
Gm2921	predicted gene 2921	lncRNA gene	0.821576	2.90172e-05	0.862017	4.24654e-06
Fbp2	fructose bisphosphatase 2	protein coding gene	0.821472	2.91428e-05	0.879067	1.56355e-06
Rragd	Ras-related GTP binding D	protein coding gene	0.821311	2.93384e-05	0.878959	1.57418e-06
Ergic1	endoplasmic reticulum-golgi intermediate compartment 1	protein coding gene	0.821154	2.95296e-05	0.911754	1.39782e-07
Gm10516	predicted gene 10516	lncRNA gene	0.820956	2.97724e-05	0.803938	5.81286e-05
Maml3	mastermind like transcriptional coactivator 3	protein coding gene	0.820293	3.05969e-05	0.900615	3.48992e-07
Mrps12	mitochondrial ribosomal protein S12	protein coding gene	0.819168	3.20426e-05	0.83878	1.36569e-05
Rnf114	ring finger protein 114	protein coding gene	0.819015	3.22433e-05	0.829183	2.10061e-05
Inppl1	inositol polyphosphate phosphatase-like 1	protein coding gene	0.818991	3.22751e-05	0.802779	6.06968e-05
Timm10	translocase of inner mitochondrial membrane 10	protein coding gene	0.818914	3.23762e-05	0.85804	5.26104e-06
Pgm5	phosphoglucomutase 5	protein coding gene	0.818563	3.28429e-05	0.872335	2.35917e-06
Fer1l6	fer-1 like family member 6	protein coding gene	0.818514	3.29094e-05	0.80702	5.17431e-05
Sgca	sarcoglycan, alpha (dystrophin-associated glycoprotein)	protein coding gene	0.817967	3.36484e-05	0.890471	7.34777e-07
Hcn2	hyperpolarization-activated, cyclic nucleotide-gated K+ 2	protein coding gene	0.817688	3.4032e-05	0.897701	4.35618e-07
Gm39223	predicted gene, 39223	lncRNA gene	0.817629	3.41133e-05	0.893557	5.90523e-07
Vezt	vezatin, adherens junctions transmembrane protein	protein coding gene	0.816992	3.50031e-05	0.80781	5.02068e-05
Tal2	T cell acute lymphocytic leukemia 2	protein coding gene	0.816981	3.50186e-05	0.858607	5.10475e-06
Gm54116	predicted gene, 54116	lncRNA gene	0.815932	3.65281e-05	0.801731	6.30997e-05
Ttyh2	tweety family member 2	protein coding gene	0.81564	3.69584e-05	0.895526	5.11851e-07
Cfl2	cofilin 2, muscle	protein coding gene	0.815639	3.69589e-05	0.886296	9.77774e-07
Hycc1	hyccin PI4KA lipid kinase complex subunit 1	protein coding gene	0.815189	3.76299e-05	0.922435	5.1541e-08
Mir453	microRNA 453	miRNA gene	0.815157	3.76777e-05	0.865182	3.56417e-06
Usp44	ubiquitin specific peptidase 44	protein coding gene	0.814921	3.80343e-05	0.835979	1.5529e-05
Gm34006	predicted gene, 34006	lncRNA gene	0.814919	3.80369e-05	0.802219	6.19708e-05
Mir410	microRNA 410	miRNA gene	0.814442	3.87661e-05	0.830196	2.00976e-05
Tceal7	transcription elongation factor A (SII)-like 7	protein coding gene	0.813951	3.95291e-05	0.825296	2.48243e-05
Ddb1	damage specific DNA binding protein 1	protein coding gene	0.813628	4.00391e-05	0.828828	2.13329e-05
Wnk3	WNK lysine deficient protein kinase 3	protein coding gene	0.813192	4.07345e-05	0.871114	2.53567e-06
Cnga3	cyclic nucleotide gated channel alpha 3	protein coding gene	0.812991	4.10585e-05	0.824472	2.57053e-05
Ddit3	DNA-damage inducible transcript 3	protein coding gene	0.812892	4.12186e-05	0.865163	3.56796e-06
Gm11967	predicted gene 11967	lncRNA gene	0.812358	4.20944e-05	0.801455	6.3748e-05
Edem3	ER degradation enhancer, mannosidase alpha-like 3	protein coding gene	0.812209	4.23407e-05	0.815767	3.67708e-05
Tcaim	T cell activation inhibitor, mitochondrial	protein coding gene	0.812042	4.26188e-05	0.818386	3.30808e-05
Asap2	ArfGAP with SH3 domain, ankyrin repeat and PH domain 2	protein coding gene	0.811845	4.2949e-05	0.86147	4.37533e-06
Mir711	microRNA 711	miRNA gene	0.811803	4.30199e-05	0.873365	2.21862e-06
Zhx3	zinc fingers and homeoboxes 3	protein coding gene	0.811672	4.32412e-05	0.873327	2.2237e-06
Wipf3	WAS/WASL interacting protein family, member 3	protein coding gene	0.811593	4.33745e-05	0.845225	1.00674e-05
Rnf139	ring finger protein 139	protein coding gene	0.81151	4.35145e-05	0.849965	7.97413e-06
Mapre2	microtubule-associated protein, RP/EB family, member 2	protein coding gene	0.8115	4.35324e-05	0.808684	4.85528e-05
Acer3	alkaline ceramidase 3	protein coding gene	0.811418	4.36724e-05	0.832603	1.80732e-05
Apbb1	amyloid beta precursor protein binding family B member 1	protein coding gene	0.811344	4.37989e-05	0.865454	3.51003e-06
Cav3	caveolin 3	protein coding gene	0.810845	4.46582e-05	0.881696	1.32282e-06
Pdlim3	PDZ and LIM domain 3	protein coding gene	0.810039	4.60784e-05	0.901154	3.34719e-07
Src	Rous sarcoma oncogene	protein coding gene	0.809928	4.62767e-05	0.876113	1.87829e-06
Pcca	propionyl-Coenzyme A carboxylase, alpha polypeptide	protein coding gene	0.809607	4.6855e-05	0.865795	3.44344e-06
Rims4	regulating synaptic membrane exocytosis 4	protein coding gene	0.809576	4.69111e-05	0.885189	1.05271e-06
Gnal	guanine nucleotide binding protein, alpha stimulating, olfactory type	protein coding gene	0.809382	4.72642e-05	0.808792	4.83516e-05
Efhc2	EF-hand domain (C-terminal) containing 2	protein coding gene	0.809201	4.75953e-05	0.815385	3.73366e-05
Thbs4	thrombospondin 4	protein coding gene	0.808994	4.79764e-05	0.877307	1.74507e-06
Tgfb3	transforming growth factor, beta 3	protein coding gene	0.808458	4.89754e-05	0.893414	5.9661e-07
Mesd	mesoderm development LRP chaperone	protein coding gene	0.808117	4.96207e-05	0.85039	7.80592e-06
Mtor	mechanistic target of rapamycin kinase	protein coding gene	0.808076	4.96974e-05	0.806012	5.37634e-05
Prss55	serine protease 55	protein coding gene	0.807974	4.98934e-05	0.842141	1.16687e-05
Rps28	ribosomal protein S28	protein coding gene	0.807728	5.03645e-05	0.832216	1.83862e-05
Abhd12	abhydrolase domain containing 12	protein coding gene	0.807247	5.12978e-05	0.824704	2.5454e-05
Snhg5	small nucleolar RNA host gene 5	lncRNA gene	0.80707	5.16455e-05	0.87546	1.95477e-06
Eif4e3	eukaryotic translation initiation factor 4E member 3	protein coding gene	0.807057	5.16711e-05	0.819254	3.19297e-05
Ppp1r12b	protein phosphatase 1, regulatory subunit 12B	protein coding gene	0.806068	5.36496e-05	0.81847	3.29682e-05
Cdhr4	cadherin-related family member 4	protein coding gene	0.805699	5.4402e-05	0.872552	2.32896e-06
Slc35a4	solute carrier family 35, member A4	protein coding gene	0.805342	5.51418e-05	0.82713	2.29542e-05
Vcl	vinculin	protein coding gene	0.804933	5.59979e-05	0.916325	9.26952e-08
Ppic	peptidylprolyl isomerase C	protein coding gene	0.80476	5.63629e-05	0.807021	5.17413e-05
Impdh1	inosine monophosphate dehydrogenase 1	protein coding gene	0.804697	5.64969e-05	0.812802	4.13645e-05
AF357428	snoRNA AF357428	snoRNA gene	0.804494	5.69297e-05	0.868866	2.89032e-06
Gm25311	predicted gene, 25311	snoRNA gene	0.804402	5.71252e-05	0.807775	5.02738e-05
Ola1	Obg-like ATPase 1	protein coding gene	0.803552	5.89721e-05	0.802343	6.16862e-05
Rrad	Ras-related associated with diabetes	protein coding gene	0.803484	5.9123e-05	0.807457	5.08896e-05
Ankrd6	ankyrin repeat domain 6	protein coding gene	0.802812	6.06209e-05	0.871655	2.45609e-06
Hspa1l	heat shock protein 1-like	protein coding gene	0.801891	6.27281e-05	0.811435	4.36429e-05
Mir411	microRNA 411	miRNA gene	0.801601	6.34046e-05	0.883121	1.20614e-06
Inpp5j	inositol polyphosphate 5-phosphatase J	protein coding gene	0.800604	6.57758e-05	0.82828	2.18447e-05
Nhej1	non-homologous end joining factor 1	protein coding gene	0.800074	6.70684e-05	0.866974	3.22117e-06
Ctsc	cathepsin C	protein coding gene	0.800047	6.71351e-05	0.869494	2.78725e-06
