# Supplementary material for: HSALR Mice Exhibit Co-Expression of Proteostasis Genes Prior to Development of Muscle Weakness
Source: Int J Mol Sci. 2025 Nov 6;26(21):10793. doi: 10.3390/ijms262110793 (PMC12608036; doi:10.3390/ijms262110793)
Supplement: Supplementary file 1 [file ijms-26-10793-s001.zip › Supplementary_Table_3.xlsx]

## Sheet: Supplementary Table S3
Supplementary table S3. Over-representation analysis (ORA) representative terms from Metascape filtered by FDR value (i.e. q-value < 0.05).
BLUE (GS and MM > 0.8; p-value ≤ 0.05)
Category	Term	Description	LogP	Log(q-value)	Symbols	InTerm
GO Biological Processes	GO:0061061	muscle structure development	-7.42611	-3.04115	Acta1,Cacnb4,Capn2,Cav3,Cfl2,Cxadr,Dyrk1b,Fhl1,Fxr1,Gpx1,Itgb1,Meg3,Sypl2,Myod1,Neurl1a,Nfatc2,Sox11,Uchl1,Dysf,Hacd1,Pdlim3,Mtor,Ube4b,Syne1,Mustn1,Plekho1,Smtnl1,Flnc,Myo18b,Nol3,Popdc3,Camk2d,Pgm5,Klhl41,Eid2,Sgcg,Schip1,Birc5,Ddb1,Rps28,Fitm1,Mapre2,Mcat,Farp2,Wnk3,Tns3,Src,Ccdc136	48
GO Cellular Components	GO:0030016	myofibril	-6.6722	-2.67075	Acta1,Cav3,Cfl2,Fbp2,Fxr1,Myod1,Nbr1,Tpm2,Vcl,Pdlim3,Syne1,Smtnl1,Flnc,Sync,Myo18b,Synpo2,Kcnn3,Pgm5,Klhl41,Ppp1r12b,Myh13,Atp1b2,Diaph1,Fhl1,Itgav,Itgb1,Sgca,Thbs4,Sgcg,Col24a1,Myo5a,Lpp	32
GO Cellular Components	GO:0042383	sarcolemma	-6.25985	-2.65304	Cacng1,Cav3,Fgf13,Itgb1,Prkcq,Sgca,Tgfb3,Vcl,Sgcg,Dysf,Fxyd1,Rrad,Flnc,Sync,Popdc3,Camk2d,Pgm5,Cacnb4,Itgav,Tpm2,Cacna2d4,Ctnna3,Acta1,Ap2a1,Atp1b2,Gnal,Mr1,Hcn2,Hspa2,Jak2,Kcnh2,Traf3,Abhd12,Chrna9	34
GO Biological Processes	GO:0031344	regulation of cell projection organization	-5.82231	-2.30736	Ap2a1,Apbb1,App,Atp1b2,Cd24a,Cobl,Cux1,Diaph1,Dvl3,Fgf13,Ncs1,Gdi2,Inppl1,Itgb1,Neurl1a,Prkci,Prkcq,Prnp,Ptprd,Nptn,Src,Ppp2r5d,Tgfb3,Tiam2,Stau2,Atp8a2,Golga4,Mtor,Carm1,Syne1,Rtn4,Efhc2,Brk1,Cspg4,Mfn2,Inpp5j,Ntng2,Arhgap44,Camk1d,Fxr1,Sox11,Trp73,St8sia2,Flrt2,Ctsc,Dnajb11,Ap3b1,Runx1,Myod1,Klf10,Ambra1	51
GO Cellular Components	GO:0030175	filopodium	-5.78923	-2.30736	Acta1,Ap2a1,Apbb1,App,Cxadr,Fgf13,Inppl1,Itgav,Itgb1,Myo5a,Src,Tiam2,Kcnn3,Cobl,Diaph1,Hcn2,Prkci,Tlr4,Dysf,Plekho1,Brk1,Unc5a,Cspg4,Inpp5j,Plekhh2,Vezt,Ctnna3,Arhgap44,Klhl41,Psd3,Myo1a,Cd24a,Gamt,Clca1,Fchsd2,Erc2	36
GO Biological Processes	GO:0048193	Golgi vesicle transport	-5.64591	-2.24206	Atp9a,Cux1,Kif13a,Cog1,Myo5a,Prkci,Rabggtb,Surf4,Golga4,Uso1,Copz2,Cep19,Ergic1,Spire1,Sec31a,Gga2,Bltp3b,Uvrag,Prepl,Sec16a,Cav3,Mr1,Igf2r,Glg1,St8sia2,Atp8a2,Mtor,Ndfip1,Acer3,Slc35a4,Pomgnt1,Zdhhc4,Abcb6,Dhcr24,Qsox1,Galnt7,Pja2,Golga3	38
Reactome Gene Sets	R-MMU-1632852	Macroautophagy	-5.50825	-2.2318	Nbr1,Src,Ubb,Rragd,Mtor,Ube2v1,Tubb6,Tomm20,Uvrag,Usp30,Mfn2,Ambra1,Atg4a,Prnp,Mtx2,Stmp1,Spire1,Abcb6,Cstad,Cyb5r3,Rnf185,Syne1	22
GO Cellular Components	GO:0031594	neuromuscular junction	-5.34156	-2.13269	Apbb1,App,Cav3,Dnajc5,Cxadr,Itgb1,Prkcq,Thbs4,Sync,Camk2d,Kcnn3,Fchsd2	12
GO Cellular Components	GO:0014704	intercalated disc	-4.91356	-1.80735	Cav3,Cxadr,Fgf13,Itgb1,Vcl,Fxyd1,Camk2d,Ctnna3,Pgm5,Nectin3,Cacng1,Tgfb3,Dysf,Rrad,Atp1b2,Wnk3,Arpp19,Micu1	18
GO Molecular Functions	GO:0051087	protein-folding chaperone binding	-4.85867	-1.77473	Birc5,App,Cd24a,Ctsc,Hspa2,Prnp,Slc25a17,Stau2,Timm10,Sdf2l1,Get4,Pacrg,Iqcg,Hspb6	14
GO Biological Processes	GO:0051604	protein maturation	-4.57327	-1.58563	Capn2,Cpd,Dnajc5,Pigq,Hspa1l,Hspa2,Pgk1,Phex,Ppic,Glg1,Tbca,Tcp1,Ube4b,Sdf2l1,Pyurf,Pfdn1,Dnajb11,Mesd,Gcsh,Pigx,Chchd4,Tspan17,Isca2,Dhcr24,Rnf123,Qsox1,Hspb6,Atg4a	28
GO Biological Processes	GO:0014902	myotube differentiation	-4.56783	-1.58563	Acta1,Capn2,Cav3,Dyrk1b,Gpx1,Itgb1,Myod1,Nfatc2,Hacd1,Plekho1	10
GO Cellular Components	GO:0005925	focal adhesion	-4.55562	-1.58563	Capn2,Cav3,Itgav,Itgb1,Jak2,Src,Vcl,Lims1,Synpo2,Lpp,Mapre2,Pgm5,Ambra1,Tns3,Flrt2,App,Cxadr,Fbp2,Fgf13,Fgfr4,Prkci,Sgca,Tec,Pdlim3,Fxyd1,Nectin3,Rtn4,Tjap1,Camk2d,Fchsd2,Vezt,Ctnna3,Wnk3,Lmo7	34
GO Molecular Functions	GO:0003779	actin binding	-4.30002	-1.39218	Cfl2,Cobl,Diaph1,Inppl1,Itgb1,Myo5a,S100a4,Tpm2,Vcl,Pdlim3,Syne1,Spire1,Flnc,Pacrg,Myo18b,Lims1,Synpo2,Mical3,Plekhh2,Hip1,Ctnna3,Wipf3,Myo1a,Myh13,Acta1,Cav3,Prkci,Src,Brk1,Cxadr,Kcnh2,Pfdn1,Camk2d,Pgm5,Farp2,Klhl41,Hspb7,Iqcg,Msra,Lpp,Actr1b,Tns3,Ppp1r12b,App,Fgf13,Map4,Zfp469	47
