# Supplementary material for: HSALR Mice Exhibit Co-Expression of Proteostasis Genes Prior to Development of Muscle Weakness
Source: Int J Mol Sci. 2025 Nov 6;26(21):10793. doi: 10.3390/ijms262110793 (PMC12608036; doi:10.3390/ijms262110793)
Supplement: Supplementary file 1 [file ijms-26-10793-s001.zip › Supplementary_Table_4.xlsx]

## Sheet: Supplementary Table S4
Supplementary table S4. Lists of down- and up-regulated genes in HSALR mice in comparison to wild-type mice by dataset (p-adjusted ≤ 0.05 & |log2FC| > 1).
Up-regulated							Common up-regulated genes (bolded are both commonly up-regulated and core co-expressed genes in Hicks et al. dataset; GS & MM > 0.8)		Down-regulated							Common down-regulated genes (bolded are both commonly up-regulated and core co-expressed genes in Hicks et al. dataset; GS & MM > 0.8)
Piasecka et al.	Hicks et al.	Solovyeva et al.	Tanner et al.	Angelbello et al.	Reddy et al.	Jenquin et al.			Piasecka et al.	Hicks et al.	Solovyeva et al.	Tanner et al.	Angelbello et al.	Reddy et al.	Jenquin et al.
PRJNA1119486	PRJNA1103789	PRJNA918000, PRJEB46948	PRJNA625451	PRJNA525438	PRJNA419384	PRJNA555349			PRJNA1119486	PRJNA1103789	PRJNA918000, PRJEB46948	PRJNA625451	PRJNA525438	PRJNA419384	PRJNA555349
12 weeks	~16 weeks	10-12 weeks	5-10 weeks	6 weeks	7-12 weeks	10-12 weeks			12 weeks	~16 weeks	10-12 weeks	5-10 weeks	6 weeks	7-12 weeks	10-12 weeks
quadriceps	quadriceps, tibialis anterior, gastrocnemius	gastrocnemius	quadriceps	tibialis anterior	quadriceps	quadriceps			quadriceps	quadriceps, tibialis anterior, gastrocnemius	gastrocnemius	quadriceps	tibialis anterior	quadriceps	quadriceps
Crispld1	Ppp1r14bl	Gm53492	Pkhd1	Ppp1r14bl	Gm5523	Tram2	2310015K22Rik		Arfgef1	Gm46085	Gsta3	Adhfe1	Gm35242	Rp1	A830018L16Rik	Hmga2-ps1
Ptpn18	Col9a1	Kcnq5	Lincmd1	Col9a1	Pkhd1	Kcnq5	2310020H05Rik		Gm46085	Slc40a1	Gm30900	Gm46085	Tnn	Sox17	Kcnb2	Vamp1
Neurl3	Gm32790	Col9a1	Mir133b	Cnga3	Lincmd1	Gm32790	Atcayos		Gdap1	Ankrd44	Slc40a1	Gdap1	Grem2	A830018L16Rik	Gm46085
Aff3	1110002O04Rik	Zap70	Ppp1r14bl	2310015K22Rik	Kcnq5	1110002O04Rik	Atp8a2		Dst	Aox3	Zdbf2	Ankrd23	Hmga2-ps1	Sbspon	Gm28644
Il1rl2	4933424G06Rik	Vwa3b	Gm32790	Neu2	Ppp1r14bl	4933424G06Rik	Camk1d		Plekhb2	Marchf4	Marchf4	Mstn	Actc1	Fhl2	Fhl2
Ecrg4	Gm33533	Cnga3	1110002O04Rik	Gm29481	Col9a1	Gm33533	Ccdc192		Ankrd23	Igfbp5	Irs1	Ankrd44	Mall	Ecrg4	Slc40a1
Col3a1	Zap70	Lonrf2	4933424G06Rik	Rbm3-ps	Gm32790	Zap70	Chrna9		Slc9a2	Gm29185	Gm53570	Aox3	Smox	Slc40a1	Nemp2
Col5a2	Vwa3b	Mettl21c	Gm33533	Gm46162	4933424G06Rik	Vwa3b	Cilp		Mstn	Cxcr2	Kcnj13	Marchf4	Gm826	Nemp2	Ankrd44
Adam23	Cnga3	Gm17767	Zap70	Gm32569	Zap70	Cnga3	Cntnap2		Plcd4	Wnt10a	Gm7967	Igfbp5	Kcnab1	Ankrd44	Aox3
Fn1	Cracdl	Satb2	Vwa3b	Gm20743	Vwa3b	Mettl21e	Cpne2		Irs1	Gm35242	Gm7160	Plcd4	Gm20627	Unc80	Flacc1
Wnt6	Creg2	9130024F11Rik	Cnga3	Vash2	Cnga3	Gm25360	Cstad		Gm35242	Gm57801	Zcchc2	Gm35242	Hmgcs2	Igfbp5	Cmklr2
Slc23a3	Mettl21c	Aox4	Gm3646	Gm39752	Cracdl	Gm23472	Eda2r		Gm50604	4933417C20Rik	Rabif	Gm7967	Enho	Gm53561	Unc80
5730419F03Rik	Aox4	Aox2	Mettl21c	Camk1d	Npas2	Gm24497	Gm31545		Gm53574	Cd247	Gm25612	Cdh19	4930578G10Rik	Sp100	Igfbp5
2310015K22Rik	Gm39648	Cdk15	Gm30900	Slc39a12	Asdurf	Gm25939	Gm31552		Gm53575	Grem2	Dnm3	Ctse	Gabrd	Gm35242	Gm31047
Neu2	Gm11578	Gm53556	Spats2l	Cfap77	Satb2	Obsl1	Gm34804		Tfcp2l1	Hmga2-ps1	Fmo2	Gpr37l1	Gpat3	Kif1a	Gm53561
Arl4c	Gm39665	Gm39648	Gm39648	Cstad	Aox4	5730419F03Rik	Gm41442		R3hdm1	Nsl1	Nr1i3	Gm39687	Gbp10	St8sia4	Col4a4
Gm35048	Gm57487	Slc23a3	Gm11578	Scn3a	Aox2	Fam124b	Gm46162		Igfn1	Nek2	Hmga2-ps1	Dnm3	Rasl11a	Rnf152	A630001G21Rik
Bok	2310015K22Rik	Mogat1	Zdbf2	Gm34833	Gm39648	2310015K22Rik	Gm52697		Nek7	Cdnf	Gm57491	Myoc	Pdk4	Serpinb7	Mir3535
Pam	Chrng	5730419F03Rik	Igfbp2	Scn2a	2310016D23Rik	Neu2	Gm53740		Ntmt2	Gata3	Nek2	Ntmt2	Gm53319	Thsd7b	Ugt1a9
Serpinb8	Ngef	Fam124b	Slc23a3	Sp3os	Slc23a3	Gm35048	Hsf2bp		Grem2	Pfkfb3	Cdnf	Fam78b	Vamp1	Ctse	Ugt1a7c
Rab7b	Neu2	Gm57487	Fam124b	Fam171b	5730419F03Rik	Gm35381	Kcnn3		Hmga2-ps1	Gm17762	Spag6	Rxrg	Usp29	Pm20d1	Ugt1a6b
Slc45a3	Arl4c	2310015K22Rik	2310015K22Rik	Ano3	Fam124b	Klhl30	Mgam		Zbtb18	Mastl	Gm13562	Nr1i3	A930016O22Rik	Nfasc	Ugt1a6a
Lrrn2	Gm35048	Gm34098	Chrng	Shc4	2310015K22Rik	Erfe	Mustn1		Kif26b	C8g	Acvr2a	Grem2	Ucp3	Fmod	Ugt1a2
Mybph	Gm35381	Nppc	Neu2	Gm31552	Neu2	Gm53573	Myo1a		Gm33887	Gm13562	Gm13707	Hmga2-ps1	Dkk3	Adora1	Mlph
Ppfia4	Espnl	Ngef	Arl4c	4930556A17Rik	Gm25395	Sctr	Nrg2		Esrrg	Gm23546	Slc43a1	Stum	Mical2	Lgr6	Kif1a
Phlda3	Erfe	Arl4c	Gm35048	Ptx3	Arl4c	Gm28800	Plekho1		Cdnf	Gm13403	Rtn4rl2	Kcnk2	Ifitm10	Ptprv	Rnf152
Ptprc	Gm29483	Gm35048	Gm35381	Kcnn3	Gm35048	Fcamr	Plp2		Taf3	Gm13481	Gm52520	Cdnf	F2rl3	Tnni1	Tnfrsf11a
Hmcn1	Gm29481	Erfe	Espnl	S100a4	Gm35381	Gm53474	Prepl		Pfkfb3	Acvr2a	Qser1	Celf2	Rtp3	Kif21b	Ctse
Gm46162	Gm33764	Gm53573	Erfe	Plekho1	Klhl30	Kiss1	Rian		1700001O22Rik	Slc4a10	Actc1	Gata3	Nmrk2	Nr5a2	Nfasc
Qsox1	Gm28800	Gm33764	Bok	Sgms2	Erfe	Mybph	Rrad		Slc25a25	Gm13707	Chac1	Pfkfb3	2310065F04Rik	Prg4	Bmncr
Ralgps2	Golt1a	Gm28800	Serpinb8	Gm4861	Gm53573	Myog	Runx1		Strbp	Gm50595	Afg2b	Spag6	Dnah17	Gm5532	Adora1
Myoc	Gm53474	Fam72a	Sctr	Mttp	Gm29481	Gm51748	S100a4		Acvr2a	Actc1	Adra2b	Gm13562	Card14	Cryzl2	Kif21b
Firrm	Kiss1	Gm53474	Gm33764	Gm54233	Gm29667	Lmod1	Sbk2		Neb	Actc1dt	Gm30732	Lamc3	Kcnf1	Brinp2	Nr5a2
Dpt	Gm46158	Kiss1	Gm28800	Gm50597	Sctr	Phlda3	Slc39a12		Nr4a2	Smox	Gm52533	Fam78a	Rps6kl1	Fmo1	B3galt2
Olfml2b	Mybph	Mybph	Mcm6	Clvs1	Gm28800	Gm46162	Sln		Kcnh7	Sel1l2	Snph	Strbp	Ighm	Sell	Cacna1e
Slamf9	Gm32221	Ppfia4	Klhdc8a	Gm52697	Slc45a3	Lamc2	Sntb1		Xirp2	Snph	Tpx2	Acvr2a	Pdlim7	Selp	Pappa2
Cadm3	Shisa4	Lmod1	Gm53474	Gm32487	Gm53474	Mir8114	Sp3os		Ubr3	Fam83d	Mylk2	Gpd2	Clu	Mpzl1	Fmo4
Rgs7	Phlda3	Shisa4	Kiss1	Tlr4	Kiss1	Glul	Spsb2		Map3k20	Tox2	9030607L20Rik	Slc4a10	AU021092	Cd247	Ntmt2
Pld5	Igfn1	Phlda3	Myog	Msantd5f8	Mybph	A830008E24Rik	Tceal7		Ttn	Kcns1	Gm54126	Gm39866	Gm53937	Gm32999	Sell
Ephx1	Platr22	Igfn1	Ppfia4	Msantd5f10	Myog	Gm46165	Trp73		Qser1	Mmp9	Mybl2	Serping1	Gm34256	Rgs4	Selp
Lyplal1	Gm36139	Tmem9	Shisa4	Msantd5f9	Gm51748	Qsox1	Ttc9		Lgr4	Gm33033	A730032A03Rik	Ehf	Angptl4	Mpz	F5
Vash2	Gm46162	Gm46162	Phlda3	Gm11266	Shisa4	Gm24871	Uchl1		Actc1	Fundc2b	Slc7a11	Qser1	Plin5	Pcp4l1	Cd247
Traf3ip3	Lamc2	Cacna1e	Kif14	Dhcr24	Phlda3	Atp1a4			Cdin1	Gm30402	Kcnab1	Actc1dt	Aldh1a7	F11r	Gm32999
Camk1d	Qsox1	Qsox1	Aspm	Gm25323	Rbm3-ps	Crp			Chac1	Kcnab1	Iqgap3	Chac1	Pnck	Vangl2	Nos1ap
Vim	Gm20743	Gm20743	Gm46162	E2f2	Gm46162	Susd4			Oip5os1	Insrr	Chrnb2	Gpcpd1	Map3k15	Aim2	Mpz
Mrc1	Rgs7	Adamts4	Lamc2	Hspb7	Lamc2	Tlr5			Zfp106	Chrnb2	Rorc	Sel1l2		Spta1	Pcp4l1
Slc39a12	Pld5	Ly9	Ier5	Gm34863	Qsox1	1700112H15Rik			Smox	S100a8	Gm31305	Gm39954		Fmn2	Nr1i3
Enkur	Spmip3	Rgs7	Qsox1	Trp73	Gm39687	Gm39732			Gpcpd1	S100a9	Gm46816	Trib3		Hmga2-ps1	Kcnj10
Uap1l1	Tlr5	Pld5	Gm32569	Hgf	Pld5	Atf3			Snph	Cgn	Ovgp1	Tpx2		C130074G19Rik	Aim2
Fcna	1700112H15Rik	Gm36536	Gm32652	Fbxl13	Enah	Dtl			Tpx2	Terc	Gstm2	Mylk2		Kcnk2	Spta1
Tmem250	Gm39732	Spmip3	Gm20743	Tcf23	Tlr5	Lamb3			Mylk2	Fmo5	Lrrc69	Fam83d		Gm46178	Fmn2
Col5a1	Vash2	Tlr5	Uck2	Fam184b	1700112H15Rik	Gm39752			Trp53inp2	Ovgp1	Epha7	Ccn5		LOC101055663	Grem2
Cstad	Atf3	1700112H15Rik	Nuf2	Tlr6	Gm39732	Camk1d			Gssos2	AI504432	Ccl19	Kcns1		Cdnf	Hmga2-ps1
D330023K18Rik	Dtl	Vash2	Atp1a4	Chrna9	Vash2	Slc39a12			Fam83d	Gstm2	Mup2	Wfdc5		Ccdc3	Dusp10
Hmcn2	Syt14	Atf3	Opn3	Uchl1	Atf3	Tmem250			Gm31852	Sort1	Mup9	A730032A03Rik		Gm54100	Mtarc1
Gsn	Camk1d	Dtl	Pld5	Tec	Dtl	Mymk			Zfp971	Gm19343	Mup10	Mmp9		Pfkfb3	C130074G19Rik
Olfml2a	Hacd1	Syt14	Spmip3	Btbd8	Syt14	Cfap77			Cdh4	Lef1	Mup22	Bmp7		Cacnb2	Gm46178
Cd302	Slc39a12	Traf3ip3	Enah	Calcr	Gm39752	Ntng2			Setd7	Gm46844	Mup13	Gm14305		Gm13315	Cdnf
Dpp4	Enkur	Camk1d	Tlr5	Ccdc136	Camk1d	6530402F18Rik			Gm30735	Adamtsl1	Mup14	Cdh4		Tor4a	Gata3
Dhrs9	Clic3	Hacd1	1700056E22Rik	Gm33046	Slc39a12	Cstad			Selenot	Ak4	Mup17	Pag1		Egfl7	Pfkfb3
Sp3os	Tmem250	Slc39a12	1700112H15Rik	Dgki	Otud1	D330023K18Rik			Kcnab1	Gm52667	Tyrp1	Pex5l		Mir126a	Gm10851
Prkra	Mymk	Etl4	Gm39732	Mgam	Tmem250	Ncs1			Gm57836	Cyb5rl	Gm5860	Jade1		Dipk1b	Cacnb2
Fkbp7	Gm54108	Enkur	Cenpf	Cntnap2	Gm13398	Slc25a25			Ppm1l	Foxd2	Gm54246	Gm30735		Cercam	Egfl7
Ccdc141	Cfap77	Grin1os	Vash2	Gsdme	Mymk	St6galnac4			Tigd4	Col9a2	Gm54252	Kcnab1		1700001O22Rik	Mir126a
Fam171b	Ntng2	Clic3	Atf3	2310069B03Rik	Cfap77	Gm13528			Dennd4b	Trnp1	Trnp1	Paqr6		Ass1	Agpat2
Ptprj	6530402F18Rik	Lcn8	Dtl	Lhfpl4	Ntng2	Gm13446			Prkab2	Pla2g5	Zdhhc18	Tdrkh		Lamc3	1700001O22Rik
Spi1	Cstad	Tmem250	Traf3ip3	Syn2	6530402F18Rik	Lhx2			Pde4dip	Gm42356	Trim63	Ciart		Mir1954	Lamc3
Gm13889	Gm14488	Gm54108	Gm13179	Lrtm2	Cstad	Kif5c			Mir7225	Plch2	Gm54268	Txnip		Lhx6	Garnl3
Hsd17b12	Mir3089	Cfap77	Camk1d	Gm52877	D330023K18Rik	Lypd6			Csde1	Tnfrsf4	Fbxo2	Fmo5		Gm13481	Gm13481
Pamr1	Gm39783	Ntng2	Nudt5	Spsb2	Ncs1	B3galt1			Ovgp1	Gm31388	Tnfrsf4	Prkab2		Acvr2a	Acvr2a
Duox2	Prrx2	6530402F18Rik	Mrc1	Gys2	Slc25a25	Gm54157			Amigo1	Gm42237	Gm31388	Pde4dip		Cobll1	Nr4a2
Itpripl1	Ncs1	Cstad	Slc39a12	Sbk2	Gm13528	Klhl41			Sort1	Nipal1	Asic3	Kcna2		Slc38a11	Acvr1c
Cdc25b	Gm13528	Prrx2	Otud1	Fbxo17	Lhx2	Sp3os			Gm19343	Gm34583	Gm7420	Gstm2		Gm54158	Slc4a10
Rin2	Lhx2	D330023K18Rik	Enkur	Hsd17b14	Nek6	Ccdc141			Agl	Cxcl13	Krtcap3	Sort1		Cybrd1	Slc38a11
Epb41l1	Kif5c	Ncs1	Sapcd2	A230057D06Rik	Nr6a1	Zfp804a			Tlcd4	Bmp3	Ociad2	Gm34050		Evx2	Cybrd1
Pltp	Cacnb4	Gm13528	Lcn8	A330076H08Rik	Rpl35	Fam171b			Ssx2ip	Gm54330	Gm34583	Gm35585		Prg2	Evx2
Ptgis	Gca	Gm13536	Mymk	Fam169b	Kif5c	Gm54116			Ttll7	9330198I05Rik	Cxcl13	Gbp5		Aplnr	Pde11a
Rgs19	Scn2a	Lmx1b	Dbh	St8sia2	Lypd6	Bdnf			Nexn	Gm42154	Slc10a6	Gbp7		Lrrc55	Gm19426
Gm31552	Galnt3	Lhx2	Ntng2	Prc1	Cacnb4	Ano3			Chd7	Hrk	Gm54330	Ptgfr		Gm13715	Lrrc55
Gpr160	Dhrs9	Kif5c	6530402F18Rik	Gm53381	Gca	D330050G23Rik			Ccne2	Card11	Gm9754	Negr1		Prdm11	Mdk
Anxa5	Klhl23	Gm46738	Cstad	Gm40449	Klhl41	Gpr176			Tmem64	Gm42529	Hrk	Fhl5		Tspan18	Chst1
Postn	Sp3os	Lypd6	Prrx2	Th	Sp3os	Tmem62			Wwp1	Kl	Sds	Spata31f1c		Lrrc4c	Tspan18
Dclk1	Gm39850	Upp2	Gm57831	Lrp2bp	Chrna1	Ccndbp1			Gm11872	Gm38768	Slc15a4	Ccl21e		Slc1a2	Lrrc4c
P2ry13	Fam171b	Galnt3	D330023K18Rik	Cenpu	Gm38462	Map1a			Pm20d2	Grm8	Tmem184a	Ccl21a		Lpcat4	Actc1
P2ry12	Smtnl1	Sp3os	Ncs1	Casp3	Ccdc141	n-THgtg5			Enho	Gm33046	Gm36447	Adamtsl1		Actc1	Actc1dt
Igsf10	Gm54116	Chrna1	Slc25a25	4930512H18Rik	Zfp804a	Shc4			Cntfr	Gimap1	Pon1	Mtap		Actc1dt	Gm54143
Gm35039	Gm13889	Gm38462	St6galnac4	Nwd1	Fam171b	Gm14154			Nr4a3	Inmt	Asb15	Hook1		Thbs1	Meis2
Ptx3	Ano3	Hoxd3os1	Lhx2	Gm31545	Gm54116	Gm57835			Epb41l4b	Cyp26b1	Gm38803	Nt5c1a		Bmf	Dll4
B3galnt1	Map1a	Pde11a	Kif5c	Cpne2	Gm13889	Gm14200			Hook1	Asprv1	Fam221a	Pou3f1		Sptbn5	Sptbn5
Sfrp2	Gm54150	Ccdc141	Gm13583	Rrad	Platr14	Rims4			Pde4b	Gm15737	Spmip4	C330020E22Rik		Duox2	Slc27a2
Tlr2	AU019990	Accsl	Gca	A330074K22Rik	Gm38521	Zfp335os			Gm52670	Tafa4	Inmt	Wnt4		Shf	Mal
Trim2	Cstdc2	Gm54116	Scn3a	Panx1	BB218582	Cebpb			Prkaa2	Gm53319	Gadd45a	Pla2g2d		Slc27a2	Adam33
Sema4a	Srxn1	Gm13889	Spc25	Exph5	Ano3	A530013C23Rik			Gm54248	Depp1	Snord94	Ajap1		Ncaph	Adissp
Thbs3	Bpifb1	Ryr3	Cdca7	Sln	Muc15	Gm38464			Nrdc	Zfp239	Cyp26b1	Plch2		Adra2b	Smox
Kcnn3	Gdf5	Bub1b	Sp3os	Gldn	Nop10	Gm52570			Ipp	Gm38882	Gm5878	Tnfrsf4		Mal	Gm30732
S100a4	Gdap1l1	Ckmt1	Gm13709	Gm53533	Tmem62	Gm32287			Kcnq4	Vamp1	Kbtbd12	Gm31388		Ebf4	Gm39941
Gm57853	Rims4	Atp8b4	Mtx2	Cilp	Ccndbp1	Gm32845			Nt5c1a	Bmal2	9530026P05Rik	Xrcc2		Adissp	Ankef1
S100a6	Zfp335os	1810024B03Rik	Fkbp7	Dlec1	Shc4	Gm33033			Stk40	Slc27a5	Gm38863	Dpysl5		Smox	Slc24a3
S100a10	Gm38464	Cstdc2	Ccdc141	Cdcp1	Gm38455	Dok5			Fndc5	Pglyrp1	Zfand4	Gm54330		Gm30732	Gm39957
Ctsk	Gm52570	Fam110a	Gm39861	Tmem158	Cstdc2	Gm36417			Nkain1	Ppm1n	Depp1	Srrm4os		Plcb1	Pygb
Ctss	Kcng1	Gdf5	Fam171b	Gm40601	Gm14279	Gm14617			Epb41	Pinlyp	Zfp239	Gjc3		Gm39941	Gm57834
Ecm1	Dok5	Nnat	Agbl2	Ctnna3	Gm14200	Gm31552			Alpl	Cd79a	Gm38882	Card11		Flrt3	Snph
C920021L13Rik	Gm36417	Gdap1l1	Gm39874	Atcayos	Rims4	Samd7			Padi2	Fxyd3	Slc25a18	Pon1		Slc24a3	Angpt4
BC028528	Gm14617	A530013C23Rik	Gm54116	Gm57766	Zfp335os	Noct			Rbm48	Slc7a10	Vamp1	Gm38768		Gm39957	Tcf15
Plekho1	Chmp4c	Gm38464	Gm13889	Usp44	A530013C23Rik	Gm35039			Cacna2d1	Spib	Kcna5	Gm57777		Gm57834	Trib3
H4c14	Gm30789	Gm32513	Bdnf	Myo1a	Gm32845	Ptx3			Xrcc2	Lhb	Bmal2	Spmip4		Ninl	Sox12
Ptgfrn	Gm31552	Gm36417	Ano3	Gdf11	Nfatc2	Iqschfp			Ppargc1a	Gm39008	Hif3a	Inmt		Snph	Tpx2
Olfml3	Samd7	Edn3	Bub1b	D630024D03Rik	Gm14261	Schip1			Gm42614	Tph1	Ppm1n	Igkc		Tcf15	Foxs1
Gpsm2	Gm33641	B230312C02Rik	Knl1	Gm53702	Dok5	Gm54202			Atp8a1	Gm29683	Gm26604	Cyp26b1		Trib3	Dusp15
Slc25a24	4930556A17Rik	Gm14344	Tmem62	Gm33078	Gm36417	Gm57836			Gm42146	Sytl2	Mir9769	Kbtbd12		Tpx2	Necab3
Prss12	Ptx3	Car3	Epb42	Spns3	Gm31552	Tmem144			Ulk1	Plekhb1	Gm45552	Gm15737		Foxs1	Ggt7
Enpep	Gm54202	Gm31552	Shc4	4931413K12Rik	Samd7	Kcnn3			Nos1	Dkk3	Saxo3	Gm38863		Dusp15	Myl9
Mcub	Gm30458	Samd7	1810024B03Rik	Evi2a	Noct	S100a4			Mlxip	Gm15489	Gm39008	Tafa4		Ccm2l	Nnat
Sgms2	Trim2	Gm33641	Gm54150	Rab40b	Gm32753	Lce1f			Kmt5a	B4galnt4	Gm27252	Gm53319		Nol4l	Adig
1700123M08Rik	Kcnn3	4930556A17Rik	Bub1	Gm53739	Ptx3	Car14			Castor2	B230206H07Rik	Gm44689	Hrh1		Ggt7	Fam83d
Ccl21f	S100a4	Iqschfp	Ckap2l	Gm53740	Iqschfp	Plekho1			4933404O12Rik	Gm32786	Sv2b	Zfp239		Myh7b	Kcns1
Ccl21e	Gm9054	Schip1	Fam110a	Gm48606	Schip1	Rnf115			Hsph1	Kcnu1	Cpeb1	Usp18		Myl9	A730032A03Rik
Ccl21a	Plekho1	Il12a	2500004C02Rik	Scin	Gm54202	Gm40106			Pdk4	Gm39184	Plekhb1	Slc2a3		Emilin3	Matn4
Gm52697	Rnf115	Gm22009	Bpifb1	Ttc9	Gm57836	Cimap3			Asb15	Tmem221	Gm51454	Vamp1		Ptprt	Mmp9
Reck	Gm54212	Kcnn3	2900093K20Rik	Meg3	Il12a	Chia1			Hipk2	Insl3	B230311B06Rik	Bmal2		Ccn5	Gm50596
Glipr2	Syt6	S100a4	2310001K24Rik	Mir1906-1	Kcnn3	Gstm7			Crhr2	Klf2	Acsm3	Usp29		Matn4	Bcas1
Lpar1	Cimap3	Sprr1a	Rims4	Mir493	S100a4	Prss12			Reep1	F2rl3	Gm53369	Gng8		Ptgis	Bmp7
Gng10	Chia1	1700040D17Rik	Ube2c	Mir337	Sprr1a	Sgms2			Paip2b	Gm10644	Gm15489	Calm3		Gm31619	Ctcflos
Lurap1l	Aknad1	Celf3	Zfp335os	Mir540	Lce1f	Gm4861			Gfpt1	Misp3	Cyp2e1	Vasp		Bcas1	Pck1
Gm11266	Sgms2	Gm53243	Gm32287	Mir665	Tdrkh	Clca3b			Kbtbd12	Mir1199	B4galnt4	Ppm1n		Sycp2	Zfp831
Lepr	Clca3b	Ctxnd2	Nfatc2	Mir3070a	Riiad1	Clca4a			Gm53319	Mast1	Gm33148	Cyp2f2		Cdh4	Cdh4
Dhcr24	Clca4a	Plekho1	Dok5	Mir3070b	Celf3	Clca1			Wnk1	Pkd1l3	Mrgprg	Catsperg1		Gm30455	Samd10
Eva1b	Clca1	H2ac21	Gm14617	Mir431	Car14	Dnase2b			Vamp1	Vat1l	Gm2814	Fxyd3		Chrna4	Fabp4
Col8a2	Col24a1	Gm40103	Car13	6430411K18Rik	Plekho1	Gm46841			Slc15a5	Gm30712	Irs2	Gm12781		Sox18	Cpa3
Col16a1	Dnase2b	Gm54212	Gm30789	Mir433	Rnf115	Gm54233			Zim1	Gm39260	Htra4	Syt3		Gm46796	Kcnmb2
Laptm5	Gm54233	Gm35700	Gm31552	Mir127	Gm40103	Gm50597			Zswim9	Tecta	Kcnu1	Il4i1b		Gm31610	Pex5l
Rab42	Gm50597	Gstm6	7530428D23Rik	Mir434	Cimap3	Clvs1			Ryr1	Acsbg1	Dusp26	Il4i1		Nlgn1	Trpc3
Snhg3	Clvs1	Gnat2	Ect2	Mir432	Gm42722	Gm11827			Myh14	Megf11	Ppp1r3b	Dhdh		Tnfsf10	Gm35856
Ptafr	Gm29883	Aknad1	Samd7	Rian	Chia1	Rad54b			Dhdh	Kbtbd13	5330439A09Rik	Gm39008		Kcnmb2	Kcnab1
Themis2	Gm34289	Gm32148	Ccna2	Mir341	Gstm7	Fsbp			Tph1	Unc13c	Gm40501	Car11		Gnb4	Rarres1
Tent5b	Gm12405	Gm43653	Noct	Mir1188	Gm43653	Gm11832			Synm	Acp3	Gm39184	Tph1		Pex5l	Gucy1a1
C1qb	Spata31f3	Gm35585	Postn	Mir370	Gm35585	Gm52724			Cpeb1	Zmynd10	Pde4c	Arnt2		Trpc3	Sfrp2
C1qc	Gm52697	9830132P13Rik	Gm35039	Gm24564	Gm38650	Gm12353			Fsd2	Gm53515	Arrdc2	Sytl2		Gm35856	Cd1d1
C1qa	Gm12408	Gm36917	Ptx3	AF357425	Gm4861	Gabrr2			Homer2	1700048O20Rik	F2rl3	Plekhb1		C230034O21Rik	Lrrc71
Nbl1	Ccdc180	Gm38650	Iqschfp	AF357426	Clca3b	Gm12405			Arnt2	Adgb	Rasd2	Gm39061		Fat4	Dcst2
Efhd2	Gabbr2	Gm4861	Schip1	DQ267100	Clca4a	Spata31f3			Ucp3	Nmbr	Gm10644	Dkk3		Slc7a11	Tpm3
Pdpn	Gm32487	Gbp2b	Gm30458	AF357359	Clca1	Gm52697			Plekhb1	Mfsd4b1	Gm30712	Mical2		Smad9	S100a8
Trp73	Tal2	Clca4b	Hcn3	Gm23508	Dnase2b	Gm52698			Dkk3	Tbata	Fbxo31	Xylt1		P2ry13	S100a9
Fgl2	Gm34231	Clca1	Kcnn3	Gm57588	Gm54233	Tpm2			Mical2	Fam174c	Slc7a5	Chp2		Strit1	Phgdh
Lrrc17	Gm12538	Gm54206	S100a3	Gm26922	Gm50597	Gm12408			Tead1	Gm57766	Rhou	B230206H07Rik		Gucy1a1	Chil3
Reln	Musk	Gm54233	S100a4	DQ267102	Clvs1	Ccdc180			Bmal1	Tph2	Casp12	Cd209a		Dchs2	Dennd2d
Tyms	Tlr4	Gm50597	Sprr1a	Gm25856	Gm11827	Gm32317			Sox6	1700006J14Rik	Vsig2	Cd209d		Dclk2	Kcna2
Emilin1	Msantd5f8	1700123M08Rik	Lce1f	Gm25854	Gm52724	Gm52734			Atp2a1	Avil	Gm16124	Sfrp1		Lrrc71	Dpyd
Cgref1	Msantd5f10	Atp6v0d2	C920021L13Rik	Gm22205	Klhl32	Sec61b			Inpp5a	Gal3st1	Gm53538	Htra4		Pear1	Slc44a3
Spon2	Msantd5f9	Gpr63	Plekho1	Mir379	Gabrr2	Gm32487			Dusp8	Gm46265	Pygo1	Ppp1r3b		Paqr6	A530020G20Rik
Tacc3	Gm42302	Spata31f3	Sv2a	Mir411	Spata31f3	Nr4a3			Irs2	Pttg1	Snap91	Cyp4v3		Tpm3	Ugt8a
Mfsd10	Slc24a2	Gm52697	Rnf115	Mir1197	Gm52697	Fsd1l			Misp3	Gm53706	Gm33302	Tenm3		S100a9	Gm35535
Chrna9	Gm830	Cd72	Cimap3	Mir679	Gm52698	Tal2			Mtss2	2310065F04Rik	Zmynd10	Gm39184		Ankrd34a	Tifa
Uchl1	Gm40206	Car9	Chia1	Mir1193	Car9	Mup9			Gm53464	n-TTagt5	Myb	Tmem221		Chil3	Elovl6
Tec	9530080O11Rik	1700055D18Rik	Slc6a17	Mir666	Gm12408	Mup10			Egln1	2810408A11Rik	Gm2539	F2rl3		Ntng1	4930534D22Rik
Dancr	Bsnd	Ccdc180	Mybphl	Mir543	Ccdc180	Mup22			Alkbh8	Slc16a11	Tube1	Rasd2		Col11a1	Dkk2
Gm35367	Dhcr24	Musk	Gpsm2	Mir667	Fsd1l	Mup13			Casp12	Asic2	Mfsd4b1	Gm10644		Ugt8a	Npnt
Pf4	Gm32297	Mup-ps16	Camk2d	Mir376a	Tal2	Mup14			Amotl1	Rnf43	Ddit4	Slc6a2		Cxxc4	Gm30827
Lrrc8b	Ttc39aos1	Brinp1	Sgms2	Mir487b	Mup-ps16	Mup-ps16			Zbtb44	Gm38610	Tbata	Ces1d		Gbp5	Ak5
Tmem119	AV051173	Msantd5f8	Gm36753	Mir539	Tlr4	Tlr4			Gm39325	Ankfn1	Gucd1	Gnao1		Gbp7	Negr1
Gltp	9530034E10Rik	Msantd5f10	Npnt	Mir544	C630043F03Rik	Msantd5f7			Smad3	Gm38956	Fam174c	Nlrc5		Adgrl2	Gm42946
Cox6a1	Rimkla	Msantd5f9	Tspan5	Mir382	Msantd5f7	Msantd5f8			Me1	Hoxb9	Gadd45b	Cbfb		Gm30827	Gm43526
P2rx7	Maneal	Gm11266	Gm54195	Mir134	Msantd5f8	Msantd5f10			Prkar2a	Ikzf3	1700006J14Rik	Nqo1		Ptgfr	Ptger3
Limk1	Adgrb2	Slc24a2	9530052C20Rik	Mir668	Msantd5f10	Msantd5f9			Tab2	Krt19	Avil	Gm39260		Ak5	Gm46840
Ccl24	Snhg3	Gm830	Clca3b	Mir485	Msantd5f9	2310002L09Rik			Epm2a	Arhgap27os3	Ikzf4	Crispld2		Gm46840	Penk
Tmem120a	Smpdl3b	Fyb2	Clca4a	Mirg	2310002L09Rik	Gm42302			Gm2539	Gm35420	Gm11946	Amotl1		Car8	Runx1t1
Serpine1	Catsper4	Gm36893	Clca1	Mir453	Gm42302	Slc24a2			E030030I06Rik	Kcnf1	Osbp2	Gm46152		Aqp7	Gm51436
Pcolce	Cnksr1	Glis1	Dnase2b	Mir496a	Slc24a2	Dhcr24			Gm26740	Gm36287	Pttg1	Acsbg1		Gm46851	Mir207
Trappc14	Zfp593os	Ttc39a	Gm54206	Mir377	Gm830	Gm46889			A830082N09Rik	Gm46358	Gm53706	Unc13c		Hemgn	Aqp7
Sdk1	Paqr7	Ttc39aos1	Gm52634	Mir541	Gm40206	Ttc39aos1			Amd2	Serpina1a	Gm10435	Me1		Rgs3	Phf24
0610040B10Rik	Hspb7	Kif2c	4930592C13Rik	Mir412	Dnai4	Gm25099			Mfsd4b1	Dlk1	Srebf1	Plscr2		Whrn	Gm46851
Arpc1b	Gm54266	Gm12843	Gm46842	Mir410	Dhcr24	Gm36134			Amd1	Exoc3l4	Alox12e	Myrip		Tnc	Hemgn
Gm24105	Gm34863	Zmynd12	Gm54233	Gm40863	Glis1	Adgrb2			Eif4ebp2	Ighm	Doc2b	Ccr5		Gm5860	Trim14
Irf5	Agmat	Epha10	Gm50597	Serpinb1c	Gm25099	Rps15a-ps4			Lrrc20	H2ac15	Acaca	Tab2		Sh3gl2	Gm12426
Smo	Gm35034	Adgrb2	Clvs1	Sycp2l	Gm34957	Rnu11			Ccdc6	H4c17	Car4	Epm2a		Adamtsl1	Tmeff1
Clec5a	Tas1r1	Smpdl3b	Gm11827	Slc6a19	Snhg3	Snhg3			Zfp280b	H3c1	Tbx4	Nmbr		Kank4	Orm1
Mgam	Trp73	Crybg2	Mms22l	2310020H05Rik	Lin28a	Map3k6			Nmrk2	Tfap2a	Rnf43	Gm2539		Lepr	Whrn
Tcaf2	Fndc10	Paqr7	Gpr63	5930438M14Rik	Catsper4	Catsper4			Aldh1l2	Gm34788	Pnmt	Gm26740		Sgip1	Gm5860
Cntnap2	Cfap69	E2f2	Gm42266	Dusp29	Cnksr1	Cnksr1			Nt5dc3	Cd180	Grb7	Gm34607		Acot11	Gm11267
Rarres2	Fbxl13	Gm13010	Gm12405	Mustn1	Zfp593os	2810405F17Rik			Nudt4	Hcn1	Dnah17	A830082N09Rik		Tal1	Kank4
Tmem176b	Kcnh2	Pla2g2f	Spata31f3	Gpr137c	Gm13010	Gm13010			Best3	Gm53856	Narf	Mfsd4b1		Cyp4b1	Cachd1
Tmem176a	Crygn	Gm42333	Gm52697	Atp8a2	Gm42333	Hspb7			1700006J14Rik	Gm52118	Gm48606	Slc35f1		Ptch2	Sgip1
Gpnmb	Garem2	Gm34863	Arhgef39	Pou4f1	Hspb7	Agmat			Msrb3	Epsti1	Lpin1	Pln		Gm40231	Cdkn2c
Osbpl3	Cgref1	Agmat	Tpm2	Gm41309	B330016D10Rik	Gm13205			Avil	Slitrk1	Kcnf1	Gm53585		Slc6a9	Bend5
Gm31579	Tcf23	Gm13073	Frmpd1	Sntb1	Gm34863	Rbp7			Dusp18	Gm53882	Rrm2	Eif4ebp2		Tie1	Tal1
Mmrn1	Ccdc121	Tas1r1	Gm12408	Fer1l6	Agmat	Spsb1			Gm53666	Gm53869	Rsad2	Lrrtm3		Ermap	Cyp4b1
Sh2d6	Gm52811	Chd5	Ccdc180	4930402D18Rik	Tas1r1	Tas1r1			Mir1933	Gm24771	Wdr20rt	Gzmm		Cldn19	Ptch2
Capg	Gm42614	Trp73	Gm52734	Zfp641	Trp73	Trp73			Usp34	Gm17473	Serpina3h	Gm38560		Cited4	Plk3
Tmsb10	Gm54298	Fndc10	Gm42284	Krt8	Pclo	Prkcz			Rel	Gm32994	Serpina3i	Gm40733		Kcnq4	Ermap
Loxl3	Gm30519	Atad3aos	Gm32487	Abat	Fbxl13	Tmem52			Psme4	Gm41352	BB123696	Gm33543		Hpcal4	Cldn19
Anxa4	Gm40303	Fbxl13	Nr4a3	A930003A15Rik	Cgref1	Fbxl13			Gpr75	Celsr1	Nfil3	Rassf9		Pou3f1	Cited4
Fbln2	Chrna9	Kcnh2	Fsd1l	Trp63	Tcf23	Plb1			Gm39673	Cntn1	Pdlim7	1700006J14Rik		Eva1b	Kcnq4
Alox5	Uchl1	Gm46903	Tal2	Gm41442	Plb1	Gm9903			Cpeb4	Nlrc3	Dok3	Avil		Sh3d21	Heyl
Rassf4	Cracd	En2	Gm34231	Gm53950	Spon2	Gm52811			Gm53698	Gm15760	Gm5084	Pik3ip1		Col8a2	Csf3r
Apobec1	Gm52818	Cgref1	Hdhd3	Cxadr	Gm30519	Gm42614			Sec24a	Gm34032	Zfp85	Efcab9		Gja4	Gja4
C3ar1	Epgn	Abhd1	Tlr4	Map3k7cl	Gm40303	Gm30519			Mir7652	Sema5b	Rfesd	Slit3		Trim62	Ptpru
Cd163	Tmem150c	Tcf23	Msantd5f7	Runx1	Tbc1d1	Gm40303			Obscn	Igsf11	Gm31745	Tenm2		Fndc5	Slc30a2
C1ra	Gbp4	Spon2	Msantd5f8	Gm16168	Gm38634	Tbc1d1			Gid4	Ripk4	Gm11100	Gm53698		Ptpru	Gale
Ptpn6	Btbd8	Gm9903	Msantd5f10	Lix1	Chrna9	Gm38634			Alkbh5	A630089N07Rik	Acox2	Tgtp1		Fam110d	Pla2g2d
Spsb2	Crybb1	Gm52811	Msantd5f9	2310015A16Rik	Uchl1	Chrna9			Ulk2	Gm41523	Gm53856	Tgtp2		Ncmap	Klhdc7a
P3h3	4833439F03Rik	Gm7854	Slc24a2	Hsf2bp	Tec	Uchl1			2310065F04Rik	Tcp10b	Gm33790	Rasd1		Ephb2	Igsf21
Scarna10	C330018A13Rik	Gm43699	Raver2	Gm41640	Cracd	Tec			Fgf11	Tcp10c	Gm46485	Srebf1		Pla2g5	Tmem51
Cd9	Gm36552	Gm54298	Gm35956	Prepl	Gm42107	Gm52818			Rph3al	4933401D09Rik	Gm41254	Gid4		Igsf21	Tmem51os1
Tead4	Gm57733	Gm30519	Ttc39a	Gm34804	Epgn	Epgn			Coro6	E230001N04Rik	Gm53882	2310065F04Rik		Fam131c	Gm42339
Clec12a	Gm54304	Gm40303	Ttc39aos1	Gjd4	LOC105246914	Slc10a6			Bltp2	Gm36199	Ccn3	Efnb3		Tmem51os1	Ajap1
Clec1a	Hspb1	Tlr1	2510003B16Rik	Celf4	Dmp1	Dmp1			5730455P16Rik	Gm26885	Fbxo32	Doc2b		Kazn	Megf6
Emp1	Gm20485	Chrna9	AV051173	Nrg2	Rps15a-ps5	Rps15a-ps5			Dynll2	Trim10	Gm53896	Aldoc		Gm42339	Arhgef16
Mgp	Gm38726	9130230L23Rik	Kif2c	Gm41694	1700028K03Rik	Btbd8			Msi2	Pla2g7	Peg13	Rnf43		Gm13201	5930403L14Rik
Eps8	Gm31127	Uchl1	9530034E10Rik	Gm57821	Gm26808	1700028K03Rik			Stxbp4	Gm41582	Gm41352	Gm38610		Fbxo44	Prdm16os
3300002P13Rik	Gm15411	Cracd	Cdc20	Gm19500	Crybb1	Mn1			Spop	Pp2d1	Baiap2l2	Mmd		Angptl7	Plch2
Pirb	Peg10	Sult1e1	Clspn	Gm34982	4833439F03Rik	Cirpil			Phospho1	Themis3	Maff	Smim36		Megf6	Gnai1
Lilra6	Lmod2	Dipk1a	Adgrb2	Ctxn3	Dynll1	Crybb1			Eif1	Lama1	Cntn1	Hlf		Prdm16	Wdr86
Ssc5d	Lrrc4	Gm26808	Catsper4	Ccdc192	Gm42007	4833439F03Rik			Scn4a	Gm26510	Slc38a4	Zfp652		5930403L14Rik	2900005J15Rik
Sbk2	Opn1sw	Crybb1	Stmn1	Gnal	C330018A13Rik	Dynll1			Dnajc27	Cyp1b1	Fam186a	Hoxb9		Prdm16os	Actr3b
Rasl2-9	Ccdc136	4833439F03Rik	Aunip	Katnal2	Gm36552	Gm42007			Ubxn2a	Gm53966	Slc4a8	Hoxb7		Plch2	Gm42237
Ccdc8	Flnc	Gm13830	Grhl3	A330094K24Rik	Hspb8	Gm24265			Lpin1	Mib1	Mir365-1	Gm11525		Sema3e	Insig1
Apoe	Irf5	Gm36552	E2f2	Rorb	Tmem116	Gm24407			E2f6	Zscan30	Car15	Srcin1		Gnai1	Gm9899
Grik5	Slc13a4	Tmem116	Rap1gap	Hectd2os	Gm54304	C330018A13Rik			Rock2	Pkd2l2	Slc15a2	Krt19		Reln	Kcnk3
Pafah1b3	Mgam	Cux2	Gm46873	Kif11	Hspb1	Gm36552			Kcnf1	Pcdhb20	Tiam1	Itgb4		Gm9899	Nat8l
Mia	Cntnap2	Gm57733	Hspb7	Plp2	Serpine1	Ksr2			Adi1	Gm54020	Gm10785	Ubxn2a		Krtcap3	Cytl1
Numbl	Rny3	Pitpnm2os2	Gm34863	Efhc2	Gm4963	Tmem116			Adam4	Prr16	C2cd2	Kcnf1		Gm57845	Otop1
Blvrb	Gsdme	Rimbp2	Agmat	Fhl1	Gm38726	Cux2			Nek9	Grp	Gm41523	Alkal2		Adra2c	8030423F21Rik
Rps16	Gm31579	Gm54304	Gm35034	Gm24598	2310047D07Rik	Gm54304			Noxred1	Gm30020	Gm33799	Dgkb		Sorcs2	Klb
Clip3	Gm44026	Srrm3	Gm13066	Opn1mw	Gm24105	Hspb1			Ston2	Gm36608	Gm11166	Prox2		Gm32584	Rbm47
Fxyd5	Sh2d6	Sh2b2	Spsb1	Eda2r	Calcr	Serpine1			Foxn3	Tbc1d10c	Gm5091	Tshr		Evc	Kdr
Rhpn2	2310069B03Rik	Gm20485	Gm46899	Gm14902	Peg10	Gm38726			Ttc7b	Pik3ap1	Prss41	Ighm		Cytl1	Jchain
Iglon5	Gm36409	Spacdr	Tas1r1	Cited1	Ccdc136	0610040B10Rik			Prima1	Pdzd7	Cerox1	Ighj1		Otop1	Rassf6
Cd33	Gpr27	Mblac1	Trp73	Tceal8	Flnc	Ankrd61			Ccnk	Sorcs1	Wfikkn1	Vipr2		Cd38	Gm54318
Cpt1c	Gm36301	6330418K02Rik	Mmel1	Tceal5	Irf5	2310047D07Rik			Ighm	Gm16299	Mir7677	Calm4		Kctd8	Bmp3
Rras	Mkrn2os	Foxl3	Fbxl13	Tceal7	Gm33046	Gm24105			Gm53778	Foxp3	Fkbp5	Mylip		Kdr	Prkg2
Emp3	Ift122	Gm38726	Crygn	Phex	Gm38791	Tfpi2			Ripor2	Tasl	Gm36199	Pdlim7		Adamts3	Cds1
Ndn	Tmem72	Pms2	Tcf23		Mgam	Peg10			Mylk4	Gm14762	Pim1	Cxcl14		Bmp3	Ibsp
Ntrk3	Cacna2d4	Gm38745	AI839979		Cntnap2	Kcnd2			Smim13	Dgat2l6	Cyp4f17	Ntrk2		Prkg2	Spp1
Abhd2	Gm52874	Gm36446	Plb1		Rny3	Lmod2			Tmem170b	Nap1l3	1110038B12Rik	Tppp		Ibsp	Gbp11
Fes	Lrtm2	Gm15411	Gm9903		Rny1	Ccdc136			Nfil3	Col4a6	Rnf39	Cmya5		Spp1	Gm42146
Il16	Vmn2r27	Gm34470	Tacc3		Osbpl3	Flnc			Pdlim7	Trpc5	Pla2g7	A630019I02Rik		Gbp4	Tmem217rt
Gm53381	Gm25311	A430035B10Rik	Gm52811		Gm31579	Irf5			Ell2	Gm25107	Gnmt	Mast4		Tmem217rt	Wscd2
Map6	Gm52877	Glcci1	Gm52810		Sh2d6	Gm33046			Cmya5	Gm39540	Themis3	Gm32187		Miat	Gm30466
Ucp2	Spsb2	Gm53310	9630001P10Rik		2310069B03Rik	Stmp1			Homer1	Map3k15	Gm30256	Syt15		Wscd2	Tbx3os1
Folr2	Tead4	Ptprz1	Ncapg		LOC118567396	Gm34389			Jmy	Egfl6	Six2	Sncg		Cabp1	Sdsl
Scube2	Gys2	Lep	Gm30464		2610306M01Rik	Mgam			Zfp366	Sts	CJ186046Rik	Cdhr1		Gm30466	Atp2a2
Lyve1	Gm32838	Ccdc136	Gm30519		1810044D09Rik	Cntnap2			Mast4		Gm53966	Styx		Tbx3os1	Hcar1
Igsf6	Gm38928	Irf5	Gm40303		Lsm3	Rny3			Pde4d		Gm34326	Gm53856		Oas1b	Aacs
Chp2	Gm32914	Gm33046	LOC105244755		Arl6ip5	Rny1			Gm52128		Mib1	Ghr		Myl2	Tmem132b
Apobr	Pthlh	Mgam	Chrna9		Gpr27	Osbpl3			Ppp3cb		Npc1	Ptger4		Atp2a2	Tmem132d
Nupr1	4930528G23Rik	Cntnap2	Uchl1		Gm44040	Gm4872			Kcnma1		6330525I24Rik	Gm53882		Ccdc92	Pilrb1
Coro1a	Sbk2	Gm40369	Rasl11b		Lmcd1	Atoh8			Lrtm1		Lvrn	9930014A18Rik		Scarb1	Gjc3
Hsd3b7	Nlrp5-ps	Gm40365	Gm52818		Lhfpl4	Sh2d6			Shld2		Alpk2	Peg13		Myl10	Adap1
Vkorc1	Mia	Gm36327	Gm15682		Depp1	Mtrnr2l7			Styx		Malt1	Gm32994		Gjc3	Card11
Itgam	4930479H17Rik	Gm40364	Epgn		Cacna2d4	2310069B03Rik			Cdadc1		Grp	Lypd2		Gper1	Pon1
Rgs10	Arhgap33	Gm40363	Gm8013		Lrtm2	LOC118567396			Shisa2		Gm20544	Apol10b		Ttyh3	Ica1
Cpxm2	Hspb6	Hottip	Tmem150c		Wnt5b	2610306M01Rik			Gm46485		Gm30020	Gm17753		Col1a2	Thsd7a
Sprn	Gm36340	Gm38825	Mapk10		Gm10224	1810044D09Rik			Gm53882		Gm2176	Baiap2l2		Ica1	Cttnbp2
Pgghg	Kash5	Sh2d6	D830014E11Rik		Gm23547	Gpr27			Fbxo32		Gm36608	Cbx7		Gm53311	Lep
Ifitm3	Hsd17b14	Gm32591	Gm17202		Spsb2	Lmcd1			Ago2		Cst6	Efcab6		Cttnbp2	Prrt4
H19	Ush1c	2310069B03Rik	Ephx4		Gm52919	Lhfpl4			Zbed4		5730409K12Rik	Fbln1		Wnt16	Gimap1
Mir675	Myod1	Sema4f	Btbd8		Tead4	Depp1			Cntn1		Flrt1	Cntn1		Lep	Gimap3
Rprl3	E2f8	Actg2	4833439F03Rik		Gprc5a	Cacna2d4			Slc38a2		Gm45918	Wnt10b		Prrt4	Fam221a
Cd209d	A230057D06Rik	2610306M01Rik	Dynll1		Gm30215	Lrtm2			Slc38a4		Vldlr	Ppp1r1a		Podxl	Hoxa11
Kbtbd11	Mir344	Gm36409	Tmem116		3300002P13Rik	Spsb2			Hoxc10		Ifit1	Dnase1		Fam180a	Hoxa11os
Plat	A330076H08Rik	Kbtbd8os	Kntc1		Sbk2	Gnb3			Rbfox1		Ocrl	Gm53937		Atp6v0a4	Hoxa13
Gm16159	Otud7a	Mdfic2	Gm57733		Rasl2-9	Gm52919			Gm53935		Xlr3b	Apod		Gimap1	Inmt
Rps12-ps24	St8sia2	Gpr27	Fzd10os		Nlrp5-ps	Gm42458			Ccdc50		Xlr3c	Itgb5		Fam221a	Gprin3
Cyp4v3	Gm30459	Gm35165	Fzd10		Atp1a3	Tead4			Atp13a5		Dgat2l6	Adcy5		Crhr2	A530053G22Rik
Casp3	Gm15880	Oxtr	Hspb1		Arhgap33	Gprc5a			Casr		Gm4779	Casr		Gprin3	Hpgds
Hpgd	Gm53381	Fancd2	Gm40346		Hspb6	Gys2			Gsk3b		Trpc5	Retnla		Igkc	Igkc
Galnt7	Aqp11	Mkrn2os	Orai2		Rhpn2	Gm6654			Naa50		Map3k15	Tiam1		Eva1a	Eva1a
Comp	Gm40449	Tmem40	Col26a1		Dpy19l3	1700034J05Rik			Usf3		Sts	Clic6		Nat8f3	Gm34090
Klf2	Gm53384	Efcab12	Gm20485		Klk1b26	3300002P13Rik			Gm53928		TrnS1	C2cd2		Gm34090	Prokr1
Gm31545	Ucp2	Cacna2d4	Spacdr		Rpl14-ps1	Sbk2			C2cd2			Tcp10b		Gata2	Grip2
Mt2	Chrna10	Lrtm2	Gm38726		Hsd17b14	Rasl2-9			Gm2808			2700054A10Rik		Mgll	9530026P05Rik
Cpne2	Syt9	Wnt5b	0610040B10Rik		Abcc8	Peg3			Gm49668			Dact2		Grip2	Chl1
Ccdc102a	Nrip3	Slc2a3	Ankrd61		Gm32031	Nlrp5-ps			Rab11fip3			Pi16		Fgd5	Cidec
Ndrg4	Scube2	Vmn2r27	Peg10		Csrp3	n-TUtca2			Gm36199			Gm36199		Prickle2	Il17re
Cdh11	Gm3960	Spsb2	Dync1i1		Fam169b	Arhgap33			Gm26885			Gm26885		Ssu2	Pparg
Cmtm3	Il27	Cd27	Gm53310		St8sia2	Proser3			Pim1			Ephx3		Slc6a1	Cxcl12
Rrad	Cdcp3	Tead4	Lrrc4		Gm15880	Hspb6			Cyp4f39			Cyp4f39		Cxcl12	Zfp239
Tppp3	Th	Gm15706	Opn1sw		Gm53381	Upk1a			Pla2g7			Psmb9		Zfp239	Usp18
Clec3a	Gm44717	Gm38927	Ccdc136		Aqp11	Rhpn2			Satb1			C2		Rasgef1a	Slc6a13
Cotl1	BB014433	Pthlh	Flnc		Pak1	Klk1b26			Fbxl17			H2-Q1		Cacna1c	Slc2a3
Cyba	Gm35392	Sbk2	Irf5		Gm40449	Ntf5			Themis3			H2-Q4		Gm50599	C1rl
Gm31718	Gm15816	2810047C21Rik1	Mest		Tpbgl	Hsd17b14			Gm52321			H2-Q6		Usp18	Vamp1
Gm29688	Gm16159	Gm45351	Slc13a4		Gm38405	Abcc8			Gm41620			H2-Q7		C1rl	Kcna1
Endod1	Mir7666	Zscan18	Gm46989		Chrdl2	Csrp3			Six2			H2-Q8		Gm32404	Kcna6
Col5a3	Gm51529	Nlrp5-ps	Mgam		Syt9	E2f8			Mib1			H2-Q9		Ptms	Gm20190
Tmem205	Gm30635	Fosb	Cntnap2		Scube2	A230057D06Rik			Gm36802			Pla2g7		Vamp1	Nrip2
Adamts8	Sorbs2os	Zfp296	Gm5111		Snora23	A330076H08Rik			Gm38565			Enpp5		Ntf3	Clec7a
AW551984	Lrp2bp	Cyp2s1	Gsdme		Crym	Gm27252			Gm4841			Gm41582		Gm33449	Klra9
Thy1	Cenpu	Mia	Gm31579		Gm36449	St8sia2			F830016B08Rik			Gm35204		Kcna1	Klra10
Mfrp	Dctd	Zfp607b	Hoxa4		Cdcp3	Zfp710			BC023105			C3		Kcna6	Klra1
C1qtnf5	Galnt7	Gm53355	Gm4872		Cuzd1	Gm53381			Myoz3			Themis3		Gm20190	Grin2b
Il10ra	Gm2921	Fbxo27	Creb5		Mir675	Gm40449			Synpo			Gm52321		Nrip2	Mgst1
Fxyd2	Nwd1	Dpf1	Sh2d6		Th	Gm10603			Camk2a			Crim1		Klra8	Kcnj8
Nnmt	Gm10649	4930479H17Rik	2310069B03Rik		Tnfrsf23	Ucp3			Alpk2			Prkce		Klra9	Bmal2
Sln	Gm31545	Arhgap33	Mthfd2		Gm44717	Ucp2			Malt1			Mib1		Klra10	Tnnt1
Cspg4	G430095P16Rik	Hspb6	Actg2		Tdrp	Lrrc51			Fam210a			Gata6		Grin2b	Slc1a5
Islr	Neto2	Gm36340	Gm33024		Gm35392	Syt9			Gm20544			Gm36802		Smco3	Vasp
Loxl1	Gm36325	Vmn2r57	1810044D09Rik		Gm31045	Snora23			Gm30020			Gm41670		Ldhb	Ppm1n
Larp6	Irx3os	Iglon5	Gm32191		Gm31288	Sdr42e2			Flrt1			Pcdhb20		Kcnj8	Apoe
Gm53533	Gm39223	Klk1b26	Gpr27		Gm16159	Gm36449			Zfp91			3222401L13Rik		Sox5	Cadm4
Calml4	Cpne2	Kash5	Lmcd1		Rps12-ps24	Otoa			Ide			Gm54020		Bmal2	Lipe
Cilp	Cx3cl1	Hsd17b14	Srgap3		Mir7666	Tlcd3b			Morn4			Lvrn		Tnnt1	Prx
Ppib	Rrad	Mamstr	Gm57496		Gm51529	Cuzd1			Hif1an			Iigp1		Vasp	Spred3
Anxa2	Tppp3	Kcnj14	Fancd2		Gm30635	H19			Gm41861			BC023105		Ppm1n	Ppp1r14a
Cgnl1	Gm15894	Grin2d	Syn2		Sorbs2os	Mir675			Gm54061			Mir145a		Apoc1	Ffar2
Tmod2	Gm46052	Pgpep1l	Mkrn2os		Pdlim3	Th			Foxo4			Apcdd1		Nectin2	Cd22
Scg3	Cntnap4	Fam169b	Efcab12		Lrp2bp	Gm35392			Phka1			Grp		Bcam	Mag
Eef1a1	A330074K22Rik	A730056A06Rik	Rho		Helt	Gm31045			Armcx4			Gm30020		Cadm4	Cebpa
Cd109	Gm46056	St8sia2	Cacna2d4		Gm53418	Gm31288			Amot			Gm2176		Phldb3	Slc7a10
Tpbg	Gm36059	Gm30459	Lrtm2		Galnt7	Gm16159			Sms			Pcx		Cd177	Fcgrt
Pcolce2	Gm42054	Prc1	Wnt5b		Gm2921	2310008N11Rik			G530011O06Rik			Cd274		Prx	Gm45552
Ppm1m	Gm45805	Gm15880	Spsb2		Potefam3d	Rps12-ps24			Gm33272			Il33		Spred3	Dhdh
Cdhr4	Gm31718	Ap3b2	Gnb3		Arrdc2	Gm30635			TrnL1			4931408D14Rik		Ppp1r14a	Car11
Gpx1	Gm29688	BC048679	Tead4		Med26	Sorbs2os			ND1			Hhex		Mag	Siglech
Shisa5	Mmp3	Ctsc	Foxm1		Nwd1	Pdlim3			TrnM			Morn4		Wtip	Gm39017
Nradd	Panx1	Rab38	Gys2		Rasd2	Lrp2bp			ND2			Sfrp5		Syt3	Aldh1a3
2900079G21Rik	B3gat1	Gm53381	Bcat1		Gm31545	Helt			ND4			Kazald1		Fcgrt	B130024G19Rik
Crtap	Glb1l2	Tenm4	Gm32838		D830024N08Rik	Gm25813			ND5			Sfxn2		Gm45552	Sv2b
Ackr2	Pate2	Aamdc	Gm38928		G430095P16Rik	Gm2921			CYTB			Gfra1		Plekha4	1500012K07Rik
Cdcp1	Pate14	Aqp11	Gm32914		Gm39214	Arrdc2			TrnP			Maob		Car11	AU020206
Tmem158	Upk2	Pak1	Pthlh		Gm10638	Med26						Pnck		Tmem86a	Ntrk3
Ccr1	Mpzl3	Gm40449	Sbk2		Gm34412	Il15						L1cam		Aldh1a3	Gm39038
Ccr2	2310003N18Rik	Gm34172	Rasl2-9		Gm36325	Gm31545						Dgat2l6		Sv2b	Acan
Abracl	Exph5	Gm53384	Pnma8b		Irx3os	G430095P16Rik						Gm4779		1500012K07Rik	Plin1
Rps12	Sln	Gm38405	Gm38952		Gm39223	Dand5						Col4a6		AU020206	Cpeb1
Marcks	Tmem266	Chrdl2	Mia		Ces5a	Gm53446						Map3k15		Acan	Fah
Ccdc162	Cimap1c	Syt9	Gm53356		Mt2	Gm10638						Ace2		Homer2	Sytl2
Gja1	Cyp1a1	4930431P19Rik	4930479H17Rik		Cpne2	Gm34412						Sts		Il16	Fam181b
Spock2	Cd276	Scube2	Arhgap33		Rrad	Irx3os								Arnt2	Tenm4
Susd2	Tmem202	Gm36449	Hspb6		Tppp3	Gm39223								Fah	Thrsp
Gstt3	Gm9869	Otoa	Upk1a		Clec18a	Ces5a								Fam181b	Gm8149
Gstt2	Gm20346	Sez6l2	Gm30544		Cntnap4	Mt3								Myo7a	Dgat2
Col6a2	Gm53533	Gm34283	Ccne1		Gm23677	Mt2								Gdpd5	Gdpd5
Col6a1	Calml4	Cdcp3	Slc17a7		6430548M08Rik	Mt1								Or51e2	Plekhb1
Itgb2	Slc24a1	Mki67	Kash5		A330074K22Rik	Cpne2								Trim34a	Gm35082
Cstb	Cilp	Dpysl4	Ntf5		Gm32968	Cx3cl1								Gvin-ps6	Or51e2
Hcn2	Ankdd1a	Scart1	Hsd17b14		Gm46056	Rrad								Gvin3	Gvin-ps6
Kiss1r	Myo5a	Th	Ush1c		Gm45805	Tppp3								Irag1	Gvin3
Arhgap45	Cd109	Gm26793	Gm32031		Gm31718	Clec18a								Dkk3	Irag1
Atcayos	Esyt3	Cd209a	Csrp3		Gm7607	Cntnap4								Rassf10	Dkk3
Hal	Cdhr4	Cd209d	E2f8		Panx1	6430548M08Rik								Insc	Rassf10
2310039L15Rik	Celsr3	Ctxn1	A230057D06Rik		Hephl1	A330074K22Rik								Tmc5	Pde3b
Gm47708	Col7a1	Nalf1	Cers3		Fat3	Gm32968								Spn	Insc
Gm34114	Mir711	BB014433	Adamts17		Gm53499	Zfp469								Fgfr2	Tmc5
Lum	Ucn2	Gm35392	4833412C05Rik		Rdh8	Gm39272								Cpxm2	Acsm3
Csrp2	Gm10030	Gm46033	Fam169b		B3gat1	Gm45805								Gm6249	Spn
Lyz1	Osbpl10	Gm53405	St8sia2		Pate14	Gm31718								Stk32c	Fgfr2
Tbc1d30	Gm4665	Potefam3b	Prc1		4930546K05Rik	Gm7607								Sigirr	Adam12
Myo1a	Gm53513	Gm31288	Tm6sf1		Rps25	Panx1								B230206H07Rik	Sigirr
Mmp19	Gadl1	Gm16159	Gm30873		Mpzl3	Hephl1								Ano1	B230206H07Rik
Selenom	Gm40582	2310008N11Rik	Gm32164		Usp28	Fat3								Bc1	Gm33148
Gas2l1	Dlec1	Mir7666	4632427E13Rik		Ncam1	Gm53499								Tmem255b	Tnfrsf26
Cnrip1	Xirp1	Sorbs2os	Aqp11		2310003N18Rik	Adamts8								Zmat4	Ano1
D630024D03Rik	Cdcp1	Ccdc110	Gm40449		Bco2	Pate14								Gm51528	Stxbp2
C1qtnf2	Tmem158	Dctd	Chrdl2		Timm8b	Pknox2								Ppp1r3b	Retn
Ltc4s	Lrp11	Galnt7	Ucp2		Exph5	Gm34652								Prag1	Cd209d
Pdlim4	Gm40601	AW046200	Lrrc51		Sln	4930546K05Rik								Trmt9b	Cd209f
Aldh3a1	Gm47843	Gm2921	Gm3960		Tmem266	Gm39325								Vegfc	Sfrp1
Mfap4	Rsph4a	Spock3	Zp2		Cyp1a1	Gm53521								Ddx60	Zmat4
B9d1	Col10a1	Hapln4	Sdr42e2		Tmem202	Ncam1								Tll1	9130214F15Rik
Lrrc75a	Ccdc162	Crlf1	Gm36449		Gm9869	2310003N18Rik								Gm39184	Htra4
Gas7	5730435O14Rik	Unc13a	Otoa		Gm53533	Cryab								Lzts1	Adrb3
Ntn1	Gm34006	0610038B21Rik	Gga2		Calml4	Exph5								Cilp2	Dusp4
Pik3r5	Gm47889	Gm31545	Sez6l2		Gm25313	Sln								Comp	Ppp1r3b
Gm22442	Cd24a	Palm3	Kif22		Cilp	Dnaja4								Ushbp1	Trmt9b
Cd68	Gm40634	Nanos3	Gm53374		Fbxl22	Tmem266								Jak3	Cyp4v3
Clec10a	Gm15934	Syce2	Pycard		Rps27l	Cyp1a1								F2rl3	Ddx60
Inca1	Pcbd1	Gm53446	Mki67		Pigbos1	Tmem202								Ednra	Gm39184
Spns3	Gm47593	Gm53447	Cdhr5		Scg3	Gm9869								Ier2	Ncan
Gm51906	Ctnna3	Neto2	Sct		Gm53504	Gm53533								Mylk3	F2rl3
Serpinf1	Gm31962	Gm2694	H19		Gsta1	Calml4								Nkd1	Ednra
Evi2	Hcn2	Gm36325	Mir675		Gsta13	2300009A05Rik								Tox3	Ier2
Evi2a	Efna2	Irx3	Th		Gm53505	Gm25313								Pllp	Nkd1
Ccl9	Atcayos	Gm39223	Cdkn1c		4933431K14Rik	Rnu5g								Cngb1	Tox3
Ccl6	Gm30963	Ces1e	B930025P03Rik		Esyt3	Cilp								Cdh11	Ces1f
Ggnbp2os	Usp44	Ces5a	Gm44717		Il20rb	Fbxl22								Cdh5	Pllp
Gm57580	2310039L15Rik	Mt3	BB014433		Col7a1	Pigbos1								Lrrc36	Lrrc36
Snord3b1	Gm4340	Cpne2	Ckap2		Ucn2	Scg3								Cdh1	Cdh1
Cacna1g	Gm20758	Rrad	Gm31288		Gm10030	Mlip								Has3	Has3
Gpr179	Cyp27b1	Ces2c	Gm16159		Arpp21	Gm53504								Fa2h	Lncbate1
Stac2	Marchf9	Ces2d-ps	2310008N11Rik		2310075C17Rik	4933431K14Rik								Adamts18	Gm51548
Krt222	Myo1a	Hsd11b2	Sorbs2os		2900079G21Rik	Rasgrf1								Vat1l	Hp
P3h4	Gdf11	Gm5914	Lrp2bp		Osbpl10	Dusp7								Clec3a	Fa2h
Fkbp10	Inpp5j	Hp	Cenpu		Rps27rt	Slc38a3								Trim67	Adamts18
Acly	Gck	Gm15894	Casp3		Gm4665	Cdhr4								Sipa1l2	Vat1l
Vat1	Gm11967	Gm46052	Dctd		Gm53513	Arpp21								Mir1903	Clec3a
Grn	Gm12092	Gm53455	Sap30		Xirp1	2310075C17Rik								Gm53496	1700016A09Rik
Myl4	Gm53679	Gm46054	Galnt7		Gm26448	2900079G21Rik								Casp12	Gm39271
Sdk2	D630024D03Rik	Zfp469	Gm2921		5830454E08Rik	Osbpl10								Trpc6	Trim67
Galk1	Gm39675	Piezo1	Gm53438		Gm34945	Gm4665								Scarna9	Kcnk1
Cygb	Trim7	Slc35f3	Isyna1		Klhl40	Gm53513								Gm46152	Casp12
Mxra7	Tgtp2	Gm31718	Ankle1		Cdcp1	Xirp1								Dock6	Mmp27
Tk1	Gm53702	Mmp12	Gm35857		Tmem158	Gm26448								Zfp810	Trpc6
Afmid	Gm10447	Mmp3	Gm31545		Gm53610	Gm34945								Gm57533	Angptl8
Socs3	Slc22a4	Maml2	Irx3os		Lrp11	Klhl40								Jam3	Acp5
Baiap2	Gm26534	S1pr5	Gm39223		Gm40601	Cdcp1								Gm57534	Zfp810
Arl16	Aldh3a1	9130004C02Rik	Ces5a		Gm53617	Gm53610								Kirrel3	Bmper
Adcy3	Slc47a1	B3gat1	Gm26843		Gm47843	Lrp11								Gm33777	Gm57534
Gm53740	Myh1	Gm10910	Mt3		Gm36543	Gm53617								Robo4	Tmem45b
Pik3cg	Glp2r	Gm3331	Mt2		Gm30165	Gm5420								Esam	Kirrel3
Mgat2	Alox12b	Ubash3b	Cpne2		Gm30228	Gm47843								Abcg4	Gm33777
9330151L19Rik	Gm34317	4930546K05Rik	Cx3cl1		Tpd52l1	Ccn2								Fxyd6	Snord14c
Hspa2	Spns3	Nherf4	Gm32589		Snord3a	Snord3a								Gm57798	Snord14e
Ttc9	4931413K12Rik	Upk2	Rrad		Ccdc162	Ccdc162								Tagln	Tmprss13
Ltbp2	Gm40200	Mpzl3	Ces2c		Gm47889	Cd24a								Nxpe2	Gm57798
Fos	Gm36875	Cadm1	Plekhg4		Cd24a	Gm40634								Sema7a	Tagln
Dio2	Evi2	Gm32280	Tppp3		Gm40634	1700027J07Rik								Lctl	Nxpe2
Kcnk13	Evi2a	Gm53522	Agrp		1700027J07Rik	Cep85l								Rasl12	Nnmt
Syne3	9130204K15Rik	Sln	Gm5914		Gm20597	Gm20597								Rbpms2	Tmprss5
Meg3	Gm11523	Cimap1c	4930517G24Rik		Edar	Edar								Unc13c	Nrg4
Mir1906-1	Gpr179	Cspg4	Cntnap4		Ddit4	Ddit4								Hmgcll1	Cyp11a1
Rian	Krt222	Cyp1a1	Necab2		Pcbd1	Ctnna3								Col12a1	Lctl
Mirg	Zfp385c	Cd276	Gm46054		Ctnna3	Gm33361								Plscr2	Rasl12
Ckb	Gm38483	Tmem202	A330074K22Rik		Gm33361	Atcayos								Chst2	Rbpms2
Pld4	Rundc3a	Gm9869	Galns		C2cd4c	Mybpc1								Gm33302	Gm30639
Ahnak2	Gm11665	Gm20346	4933417D19Rik		Cimap1d	Gm24119								Clstn2	Fam81a
Crip1	Apoh	Calml4	Ccsap		Hcn2	Usp44								Dzip1l	Aldh1a2
Gpr137b	4732490B19Rik	Slc24a1	Gm45805		Gamt	2310039L15Rik								Ppm1m	Hmgcll1
Sfrp4	Sstr2	Cilp	Gm31718		Atcayos	Socs2								Cish	Nt5e
H4c8	Afmid	Fbxl22	Panx1		1500026H17Rik	Gm47708								Uba7	Plscr2
H3c7	Birc5	Gm19299	Hephl1		Gm30963	4732465J04Rik								Plxnb1	Gm33302
Serpinb1a	Gm11755	Gm53537	Fat3		Gm24119	Gm34114								Mir6236	Gm5627
F13a1	Nptx1	4933431K14Rik	B3gat1		Usp44	Gm20758								Fam240a	Trf
Fam120aos	Fscn2	9330154J02Rik	Gm39325		2310039L15Rik	Best3								Rtp3	Col6a6
Aspn	2810032G03Rik	Esyt3	Gm5617		Gm47708	Lyz1								Ltf	Col6a5
H2af-ps2	Gm53739	Il20rb	Ncam1		Epyc	Myo1a								Stac	Ppm1m
Sfxn1	Gm53740	Gm5627	Cryab		Lyz1	Inpp5j								Susd5	Plxnb1
Hk3	Gm36372	Cacna2d2	Exph5		Myo1a	Gm11967								Cx3cr1	Mir6236
Dbn1	Sox11	Cdhr4	Sln		Adcy1	Npc1l1								Myrip	Pth1r
Tgfbi	Gm53721	Celsr3	Gldn		Ddc	Adcy1								Lars2	Myl3
Fbp2	Gm53726	Col7a1	Dnaja4		Sec61g	Ddc								Myct1	Ltf
Slc6a19	Gm32219	Mir711	Tmem202		Gm39671	Sec61g								Samd5	Susd5
Mctp1	Gm32369	Osbpl10	Gm9869		D630024D03Rik	Gm12092								Arfgef3	Gadl1
Serinc5	Esr2	Gm4665	Kif23		Trim7	Stc2								Rspo3	Acaa1b
Arsb	Hspa2	Gm53513	Gm53533		Gm12191	D630024D03Rik								Hey2	Cx3cr1
2310020H05Rik	AI463170	Gm31234	Calml4		Gm53702	Insyn2b								Calhm5	Myrip
Gng2	Rab15	Gm16142	2300009A05Rik		Gm12199	Cyfip2								Amd2	0610042G04Rik
Erc2	Plekhd1	Gm40582	Cilp		Fat2	Trim7								Gm31378	Ccr2
Mustn1	Smoc1	Cdcp1	Pclaf		Gm33078	Gm16062								Mfsd4b1	Ccr5
Dnah1	Adam21	Tmem158	Gm53537		Gm16062	Pemt								Amd1	Myct1
Ogdhl	Ttc9	Gm29826	Ccnb2		Pemt	Drc3								Wasf1	Samd5
Gdf10	Gm38543	Gm26752	Cgnl1		Drc3	Shmt1								Prdm1	Gm51759
Anxa8	Gm40491	Lrp11	Mns1		Shmt1	Gm26534								Nepn	Perp
Lgals3	Gm10433	Gm40601	Cd109		Slc47a1	Map2k3os								Gm40647	Vnn1
Armh4	Gm34081	Tnfaip3	Sh3bgrl2		Myh3	Slc47a1								Pln	Rspo3
Rpph1	Meg3	Gm33671	Ttk		Gm31285	Gm31285								Cdh23	Amd2
Rnase4	Mir1906-1	Gm47843	E030011O05Rik		Gm53683	Myh1								Unc5b	Gm31378
Atp8a2	Mir673	Col10a1	Spsb4		Glp2r	Glp2r								Macroh2a2	Mfsd4b1
Ebf2	Mir493	Gm16364	Il20rb		Alox12b	Per1								Egr2	Amd1
Gm21451	Mir337	Gm32234	Gm28979		Chrnb1	Alox12b								Gm32364	Cdk19
Loxl2	Mir665	5730435O14Rik	Cacna2d2		Inca1	Atp1b2								Lrrc75b	Gm32234
Pdlim2	Mir3070a	Gm34006	Slc38a3		Tekt1	Shbg								Gstt2	Prdm1
Dok2	Mir3070b	Gm47889	Cdhr4		Gm34317	Chrnb1								S100b	Sim1
Lcp1	Mir431	Gm15934	Col7a1		Spns3	Gm51906								Pfkl	Nepn
Pcdh20	6430411K18Rik	Gm26947	Mir711		Gm51906	4931413K12Rik								Apc2	Gm40647
Kctd12	Mir433	Pcbd1	Arpp21		4931413K12Rik	Gm23444								Nmrk2	Pln
Itgbl1	Mir127	Nodal	2310075C17Rik		Gm40200	Ccl9								Gipc3	Sowahc
Ptger4	Mir434	Ctnna3	2900079G21Rik		Evi2	Ppm1e								S1pr4	Tmem26
Dab2	Mir432	A930033H14Rik	Osbpl10		Evi2a	Gm57580								Aldh1l2	Gstt2
C1qtnf3	Rian	C2cd4c	Gm4665		9130204K15Rik	Snord3b1								Gm57766	S100b
Dap	Mir341	Hcn2	Gm17396		Cdk5r1	Snord3b3								Gm51779	Pfkl
Snhg18	Mir1188	Plk5	Xirp1		Gm53690	Snord3b4								Mir3058	Cfd
Ncald	Mir370	Creb3l3	5830454E08Rik		Ppm1e	Snord3b2								Kera	Apc2
Col14a1	Gm24564	Atcayos	Tmem158		Tmem100	Krt222								Rassf9	Nmrk2
Sntb1	AF357425	Gm40720	4930526I15Rik		B230206L02Rik	Gm26316								Gm47340	Gipc3
Myc	AF357426	Fhl4	Gm53610		Gm11523	Gm23849								Gm40782	S1pr4
Gsdmd	DQ267100	Hal	Ulbp1		Gpr179	Gm24950								1700006J14Rik	Aldh1l2
Ncf4	AF357359	Usp44	Gm40601		Krt222	Gm23971								Avil	Gm51779
Csf2rb	Gm23508	Gm32749	Aig1		Gm32385	Rnu2-10								Slc26a10	Gm32688
Kctd17	Gm57588	Gm4792	Mtfr2		Myl4	Gm11665								Gli1	Mir3058
Cyth4	Gm26922	2310039L15Rik	Gm47843		Gm11665	Gm11716								Ndufa4l2	Rassf9
Rpl3	AF357428	Gm33624	Gm30165		Gm11716	Gm46302								Timeless	Gm47340
Slc25a17	Gm25856	Marchf9	Gm46218		Cacng1	Gm11734								Ikzf4	Gm40782
Nfam1	Gm23787	Myo1a	Gm51764		Tk1	Tk1								Gm46265	1700006J14Rik
Rnu12	Mir379	Tac2	Col10a1		Afmid	Afmid								Sec14l4	Gm53638
Fbln1	Mir411	Mip	Ccdc162		Birc5	Birc5								Abca13	Slc16a7
Nckap5l	Mir380	Gdf11	Scml4		0610009L18Rik	0610009L18Rik								Hba-a2	Avil
Lima1	Mir1197	Gm46268	Gm34006		2810032G03Rik	Gm53739								Tenm2	Slc26a10
Fignl2	Mir323	Adcy1	Gm47889		Gm53739	Gm48584								Ebf1	Ikzf4
Gm35853	Mir679	Ddc	1700027J07Rik		Gm48584	Gm53740								Btnl9	Gal3st1
Krt8	Mir1193	Gm39584	Gm15934		Gm53740	Gm36372								D930048N14Rik	Sec14l4
Krt18	Mir666	Gm39601	Lims1		Gm48606	Gm48606								Tcf7	Ikzf1
Igfbp6	Mir667	Gm12092	Chst3		Ntsr2	Ntsr2								Rnf112	Bcl11a
Rarg	Mir376c	Gm39671	Pcbd1		Gm36495	Greb1								Mfap4	Tenm2
Amhr2	Mir654	Gm39675	Adamts14		Sox11	Gm36495								Myocd	Ebf1
Nckap1l	Mir376a	F630206G17Rik	Ctnna3		Rps7	Sox11								Usp43	Tcf7
Ppl	Mir381	Trim7	Gm46229		Cdhr3	5430401H09Rik								Arhgef15	Shroom1
Snn	Mir487b	Gm53702	Cdk1		Scin	Cdhr3								Gm32483	Slc36a2
Septin5	Mir539	Gm33078	2610028H24Rik		Sptssa	Egln3								Tmem88	Btnl10
A930003A15Rik	Mir544	Drc3	Hcn2		Mir1892	Gm23804								Efnb3	Rasd1
Kng2	Mir382	Shmt1	Adamtsl5		Rn7s1	Rn7s1								Ybx2	Srebf1
St6gal1	Mir134	Shisa6	Atcayos		Rn7s2	Rn7s2								Dlg4	Rnf112
Hes1	Mir668	Gm31285	Ckap4		Gm32219	Rab15								Alox12	2310065F04Rik
Gm41442	Mir485	Gm53683	Pah		Esr2	Gm46358								Wscd1	Usp43
Apod	Mirg	Glp2r	Gm30963		Hspa2	Plekhh1								Atp2a3	Gm32483
Nrros	Mir453	Gsg1l2	Bltp3b		Ttc9	Gm30025								Shpk	Slc16a11
Iqcg	Mir496a	Aurkb	Usp44		Gm38543	Ttc9								Trpv1	Slc16a13
Fstl1	Mir541	Inca1	E2f7		Gm40491	Gm38543								Sez6	Alox12
Pla1a	Mir409	Pimreg	1700012D01Rik		Gm26698	Gm40491								Rab11fip4	Wscd1
Boc	Mir412	Ggt6	Myo1a		Slirp	Gm35463								Myo1d	Spata22
Morc1	Mir369	Spns3	Gdf11		Serpina9	Gm34081								Tmem98	Trarg1
Retnla	Mir410	Gm51906	Gm31793		Rian	Meg3								Mmp28	Slc6a4
Pros1	Tdrd9	Gm40200	Ddc		Gm51959	Mir1906-1								Tbx2	Abhd15
Cxadr	Ahnak2	Mir7653	Gm12092		Tdrd9	Mir493								Acsf2	Rab34
Ifnar2	Calml3	Evi2	D630024D03Rik		Gm10029	Mir337								Chad	Proca1
Runx1	Gm40863	Evi2a	Hmmr		n-TScga1	Mir540								Col1a1	Rab11fip4
Fndc1	Gm40876	9130204K15Rik	Gm12159		H2bc6	Mir665								Hoxb6	C030013C21Rik
Thbs2	Serpinb1a	Ccl12	Trim7		Serpinb1a	Mir3070a								Hoxb5	Mmp28
Pgap6	Serpinb1c	Ccl8	Gm53702		Serpinb1c	Mir3070b								Hoxb3	Acaca
Smim29	Serpinb6a	Prr11	Slc22a4		Serpinb6a	Mir431								Hoxblinc	Tbx2
Rsph1	Sycp2l	B230206L02Rik	Gm33078		Sycp2l	6430411K18Rik								Hoxb4	Ankfn1
Hsf2bp	Gm32778	Gm35338	Aldh3a1		Fam120aos	Mir433								Hoxb3os	Mmd
Myo1f	Gm35991	Gm29873	Slc47a1		Gm31835	Mir127								Cd300lg	Smim36
H2-DMb2	Gm34640	Gm11523	Gm31285		Mir683-2	Mir434								Slc4a1	Acsf2
H2-Ab1	Eif4e1b	Sp6	Myh1		Gadd45g	Mir432								Itga2b	Hoxb6
H2-Aa	Fgfr4	Tbx21	Myhas		4921525O09Rik	Rian								Adam11	Hoxb3
Gpsm3	Slc25a48	Gpr179	Glp2r		Gm33041	Mir341								Kif19a	Hoxb4
Tnxb	Fbp2	Top2a	C78197		Gm33116	Mir1188								Fads6	Hoxb3os
C4b	Slc6a18	Rundc3a	Aurkb		Eif4e1b	Mir370								Itgb4	Hoxb2
C2	Slc6a19	Gm11665	Shbg		Fbp2	Gm24564								Galr2	Ikzf3
Clic1	5430425K12Rik	Gm36220	Cd68		Slc6a19	AF357425								St6galnac2	Krt19
Ddah2	2310020H05Rik	Slc16a6	Gm40191		Gm23127	AF357426								Gm35170	Aoc3
H2-T24	Map1b	4732490B19Rik	Tekt1		Fam81b	DQ267100								Aatk	Slc4a1
Crip3	Gm26559	Sstr2	Gm34317		Gm38604	AF357359								Zfp750	Adam11
Cul7	5930438M14Rik	Ttyh2	Spns3		Arrdc3	Gm23508								Adcy3	Gm39444
Trem2	Ankrd55	Dnai2	Gm40200		Rpl27a-ps4	Gm23787								Kcnf1	Gm51929
Vmac	7330404K18Rik	Tk1	Rhbdl3		2310020H05Rik	Mir411								Cys1	Kif19a
Dennd1c	Gm15935	Afmid	Cdk5r1		5930438M14Rik	Mir323								Gm36129	Hid1
Vav1	Gm10248	Birc5	Slfn9		Gm32703	Mir758								Rsad2	Itgb4
Adgre1	Mir3075	0610009L18Rik	AA465934		Gm33045	Mir329								Twist1	Gm35170
Rab31	Erc2	Pfn4	Ppm1e		Ankrd55	Mir666								Ahr	Gm39483
Ltbp1	Gm34996	Klhl29	B230206L02Rik		Gm53820	Mir667								Dgkb	Card14
Prepl	Mustn1	2810032G03Rik	Gm11523		Gm21560	Mir654								Gm38487	Aatk
Ttc7	Itih4	Gm53740	Gpr179		Gm26991	Mir300								Gm51971	Gm9734
Gm34804	Dnah1	Sox11	Gsdma		Gng2	Mir487b								Mdga2	Slc25a10
Colec12	Gm35823	Scin	Krt222		Kcnk5	Mir539								Gm51968	Fasn
Egr1	Ogdhl	Npas3	Klhl10		Dusp29	Mir544								L3hypdh	Prkar2b
Gm3587	Gm41144	Gm32369	Zfp385c		Gm15935	Mir382								Tmem30b	Ahr
Snhg4	Rnf212b	Esr2	Gm38483		Erc2	Mir134								Prkch	Gm29007
Snora74a	Atp8a2	Hspa2	Rundc3a		Gm34996	Mir668								Akap5	Dgkb
Sting1	Gm57492	Plekhd1	Kif18b		Mustn1	Mir485								Papln	Gm51971
Nrg2	Gm35196	Smoc1	Myl4		Itih4	Mirg								Ltbp2	Pygl
Cd14	Gm35247	Ttc9	1700052K11Rik		Dnah1	Mir453								Pgf	L3hypdh
Dpysl3	Gm26536	Map3k9	Marchf10		Gm23946	Mir496a								Flvcr2	Akap5
Ctxn3	Prss55	Gm38543	Gm36220		Ogdhl	Mir541								Esrrb	Plekhd1
Ccdc192	9630015K15Rik	Gm40491	Sphk1		Gm7206	Mir412								Evl	Ltbp2
Adamts19	Synb	Gm26698	Afmid		Armh4	Mir369								Dlk1	Flvcr2
Csf1r	Gm27174	Tshr	Birc5		Rpph1	Mir410								Dio3os	Tshr
Tubb6	Gm52138	Kcnk10	Gm53739		Rnf212b	Tdrd9								A530016L24Rik	Gm36572
A330094K24Rik	1700006F04Rik	Gm53755	Gm53740		Atp8a2	Gm10029								Inf2	Serpina1a
Aldh3b1	Gdnf	Gm10433	Rrm2		Gm35247	Actn2								Igha	Degs2
Unc93b1	C1qtnf3	Gm53757	Sox11		Prss55	H2bc6								Ighm	Dlk1
Cd248	Gm41298	Gm36756	5430401H09Rik		Gm27174	Serpinb1a								Vipr2	Aspg
Gm42067	G930009F23Rik	Snhg10	Cdhr3		Pebp4	Serpinb6b								Itgb8	A530016L24Rik
Batf2	2310043O21Rik	D430019H16Rik	Npas3		Hr	Sycp2l								Calm4	Igha
Cox8a	Gm41309	Begain	Pole2		Pou4f1	Stmnd1								Akr1c19	Ighd
Lrrn4cl	Rspo2	Gm34081	Gm53726		Hs6st3	Fam120aos								Ryr2	Ighm
Ms4a4a	Sntb1	Meg3	Gm32219		1810041H14Rik	Gm30520								Inhba	Vipr2
Mpeg1	Fer1l6	Mir1906-1	Esr2		Gdnf	Gm31217								Amph	Itgb8
Dtx4	Gm19510	Rian	Hspa2		Cmbl	Gm31835								Bmp6	Calm4
Anxa1	Gm36819	AF357359	Ppp1r36		G930009F23Rik	Gm31712								Adtrp	Akr1c19
2410080I02Rik	Pvt1	Mirg	AI463170		2310043O21Rik	Mir683-2								Phactr1	Ryr2
Mamdc2	Mb	Mir410	Rab15		Gm41309	Gm32038								Id4	Gpld1
Glis3	Gm30368	Tdrd9	Plekhh1		Sntb1	4930518P08Rik								S1pr3	2610307P16Rik
Stambpl1	Gm41361	Ighe	Ttc9		Fer1l6	Gadd45g								Drd1	Adtrp
Hectd2os	Gm41362	2310058N22Rik	Gm40477		4930402D18Rik	Gm26651								Hrh2	Rnf182
Kif11	Csdc2	Gm6750	Gm38543		Gm53895	Gm33041								Ntrk2	Mylip
Myof	Shisal1	Chrm3	Gm40491		Myc	Gm33116								Fam240b	Id4
Pik3ap1	Nell2	H3c10	Gm10433		Pvt1	Gm33424								Edil3	S1pr3
Atrnl1	Gm33531	H4c11	Gm36756		Gm52199	Gm34640								Gm38504	Sfxn1
Clcn5	Zfp641	H4c12	Serpina9		Cacna1i	Eif4e1b								Rasgrf2	Hrh2
Plp2	2310068J16Rik	H3c11	Serpina3h		Csdc2	Gm40966								Thbs4	Ntrk2
Cybb	Smim41	H4c18	Gm34081		Rnu12	Fbp2								Gm57596	Adamts16
Srpx	Gm35853	H2ac12	Meg3		Gm33432	Gm35161								Adamts6	Gm57596
Gpr34	Krt8	H2ac11	Mir1906-1		Shisal1	D030007L05Rik								Elovl7	Plk2
Atp1b4	Gm41404	C230035I16Rik	Rtl1		2810001A02Rik	Slc6a19								Hcn1	Hcn1
Sash3	Krt18	H4c8	6430411K18Rik		2310068J16Rik	Fam81b								Gm41077	Gm16263
Bgn	Amhr2	H3c8	Rian		Krt8	Gm38604								Tnnc1	Fgf10
Opn1mw	Sdf2l1	H3c7	Mir1188		Gm41404	Arrdc3								Syt15	Cadps
G6pdx	A930003A15Rik	H4c6	Mir370		Krt18	5430425K12Rik								Mmrn2	Abhd6
Gk	Camk2n2	H3c6	Gm24564		Gm4544	Gm4211								Sall2	Chdh
Eda2r	Thpo	H3c4	AF357426		Atp5mc2	2310020H05Rik								Ajuba	Tkt
Cited1	Gm53938	H4c4	DQ267100		Rpl31-ps12	5930438M14Rik								Myh6	Mir3076
Tceal7	Mir28a	H2bc6	AF357359		A930003A15Rik	Ankrd55								Myh7	Nt5dc2
Il1rapl2	Trp63	H1f4	DQ267102		Camk2n2	Fam107a								Nfatc4	Tnnc1
Mageh1	Gm1968	H4c3	Gm25357		Thpo	Dusp29								Gjb2	Syt15
Sat1	Gm32796	H3c3	Mir382		Igf2bp2	Erc2								Spata13	Sncg
Prdx4	4632428C04Rik	H3c2	Mir134		Dgkg	Mustn1								Scara3	Gm5376
Tmsb4x	Gm41442	H4c2	Mir668		Gm31814	Itih4								Chrna2	Ajuba
	Gm536	H4c1	Mir485		Trp63	Dnah1								Tnfrsf10b	Slc22a17
	Pigx	Trim38	Mirg		Gm32796	Gm23946								Egr3	Myh6
	Iqcg	Serpinb1a	Mir453		Gm41442	Ogdhl								Phyhip	Myh7
	Gm53950	Sycp2l	Mir154		Gm536	Lgals3								Dmtn	Cma1
	E130310I04Rik	Gm52070	Mir496a		Pigx	Armh4								Lpar6	Mcpt4
	Polq	Fam120aos	Mir377		Iqcg	Rpph1								Rubcnl	Phf11b
	Gm26800	4921525O09Rik	Mir541		Gm53950	Slc7a8								Gm30970	Scara3
	1700063K16Rik	Gm34640	Mir409		Stxbp5l	Rnf212b								Pcdh9	Chrna2
	Cxadr	Eif4e1b	Mir412		Gm22422	Fitm1								Gm33583	Egr3
	Mir155hg	Gm40966	Mir369		Cxadr	3110083C13Rik								Slitrk6	Dmtn
	Map3k7cl	A530001N23Rik	Mir410		Runx1	Atp8a2								Gm52110	Lpar6
	Runx1	Dapk1	Mir3072		Gm41505	Tnfrsf19								Gpr183	Rubcnl
	Gm31407	Gm9595	Tdrd9		Tiam2	Gm35247								Nalcn	Gm30970
	Tiam2	Gm3604	Nudt14		1700102H20Rik	Prss55								Itgbl1	Pcdh17
	1700102H20Rik	Fbp2	D430020J02Rik		Gm53972	Pebp4								Ptger4	Gm33583
	Gm34507	1810034E14Rik	H4c8		Pde10a	Gm26908								Gm53882	Slitrk6
	Pde10a	Gm36267	H3c7		Pacrg	Hr								Ranbp3l	Gpr183
	Gm34321	Gm38604	H4c6		Gm52294	Hs6st3								Npr3	Gm53882
	Pacrg	5430425K12Rik	H3c6		Gm16168	Gdnf								Cdh6	Slc1a3
	Gm16168	2310020H05Rik	H4c3		Gm52280	Cmbl								Gm41285	Gm57815
	Gm46605	Map1b	H4c2		Gm35502	2310043O21Rik								Sybu	Ranbp3l
	Gm35502	Gm26559	H4c1		Lix1	Gm41309								Gm53893	Npr3
	Gm10510	Ccdc125	H1f1		Zfp52	Baalc								Lratd2	Rspo2
	Has1	Ccnb1	Gm40863		Tnfrsf12a	Sntb1								9930014A18Rik	Sybu
	Tnfrsf12a	5930438M14Rik	Gm40876		Fahd1	Klhl38								Ccn4	Gm38516
	Fbxl16	Gm33045	Serpinb1a		Msln	Fer1l6								Ndrg1	Lratd2
	Arhgdig	Gm53820	Serpinb6b		Fbxl16	4930402D18Rik								Gpr20	9930014A18Rik
	Spdef	Fhit	Serpinb6a		Gm22146	Gm53895								Gm32918	Gm53889
	Ubash3a	Cfap70	AI463229		E230001N04Rik	Myc								Nrbp2	Ndrg1
	Rsph1	Comtd1	Sycp2l		Cdkn1a	Gm31550								Eppk1	Gpr20
	Gm30316	Zfp503	Gm35991		Gm6402	Gm52199								Gm41352	Gm32918
	Hsf2bp	Gm10248	Gm40938		Rsph1	1700088E04Rik								Apol10b	Eppk1
	Gm53996	Erc2	Fam120aos		Hsf2bp	Cacna1i								Csf2rb2	Gm41352
	Slc44a4	Cacna2d3	Gm33424		Morc2b	Rnu12								Csf2rb	Il2rb
	Hspa1b	Gm52147	Eif4e1b		Or10h5	Gm33432								Il2rb	Sox10
	Hspa1a	Mustn1	Fgfr4		Gm52316	Shisal1								Mfng	Mgat3
	4833427F10Rik	Dnah1	Mxd3		Adgrf2	2310068J16Rik								Cdc42ep1	Septin3
	Gm33257	Ogdhl	Gm35161		Crip3	Krt8								Sh3bp1	Bik
	Gm54004	Gm28651	Slc6a18		2310039H08Rik	Krt18								Sox10	Cntn1
	Mymx	A930038B10Rik	Slc6a19		Catsperd	Gm4544								Gm10863	Slc38a4
	Crip3	Gm41144	Fam81b		Gm46590	Abat								Baiap2l2	Gm32885
	Gm30068	Armh4	Gm4211		Tmem232	Cebpd								Mgat3	Col2a1
	Gm54011	Gm26782	2310020H05Rik		C030034I22Rik	Sdf2l1								Mchr1	Cacnb3
	Catsperd	Jph4	Gm26559		Gm41626	A930003A15Rik								Septin3	Ddn
	Slc25a41	Atp8a2	Ccnb1		Morn2	Eef1akmt4								Scube1	Gm35853
	Akain1	Gm36025	Gm53816		Prepl	Camk2n2								Ppara	Hoxc11
	Gm41626	Prss55	Ankrd55		Ttc7	Thpo								Celsr1	Pde1b
	Prepl	9630015K15Rik	Hspb3		Gm30984	Igf2bp2								Slc2a13	Dnase1
	Ttc7	Gm53862	Fhit		Gm34804	Gm31814								Cntn1	D330022H12Rik
	Gm34804	Gm27174	Gm26991		Aqp4	Trp63								Pced1b	Socs1
	Gjd4	Egr3	4930555G01Rik		Nol4	Gm32796								Col2a1	Myh11
	Ttc39c	Gm52138	Dusp29		Gm47898	Lrrc15								Cacnb3	Slc25a1
	Gm29992	Tmtc4	Erc2		Celf4	Gm41442								Ddn	Kng2
	Nol4	Gdnf	Mustn1		Gm3587	Gm536								Prph	Adipoq
	Celf4	Cmbl	Itih4		Snora74a	Pigx								A330009N23Rik	Atp13a5
	Nrep	2310043O21Rik	Dnah1		Gm29417	Iqcg								Pde1b	Cpn2
	Gm3587	Gm41309	Ogdhl		Nrg2	Gm53950								AU021092	Tmem44
	Gm29417	Zfpm2	A930038B10Rik		Gm41694	Stxbp5l								Socs1	Meltf
	Nrg2	2310069G16Rik	Gm41144		Vaultrc5	Gm22422								Myh11	Adcy5
	Gm41694	Sntb1	Gm26782		Gm15337	Runx1								Scarf2	Gm46550
	4930471G03Rik	Gm16006	Rnf212b		Gm57770	Gm41505								Kng2	Sema5b
	Hbegf	Fer1l6	Atp8a2		Gm41717	Tiam2								P3h2	Cd200
	Gm29994	Gm19510	Gm35196		Gm4107	1700102H20Rik								Cldn1	Retnlg
	Gm32139	Gm53889	Gm35247		Gm57821	Tmem181b-ps								Cpn2	Epha3
	LOC102637792	Myc	Gm26536		Gm19500	Gm53972								Tmem44	Tiam1
	Gm19500	Pvt1	Pbk		Gm34982	Pde10a								Mylk	Hunk
	Gm34982	Gm41350	Cdca2		Ctxn3	Pacrg								Gm46550	Mrap
	Ctxn3	Mb	Gm36219		Ccdc192	Gm16168								Sema5b	Sim2
	1700066O22Rik	Apol11a	Diaph3		Adamts19	Gm35502								Gm15564	Kcnj15
	Ccdc192	Ncf4	Gdnf		Gm35607	Gm49668								Igsf11	Mx2
	Gm35607	Slc25a17	C1qtnf3		1500015A07Rik	Lix1								Boc	Ripk4
	Htr4	Csdc2	Gm41273		Htr4	Zfp52								Btla	Gm41523
	Gm54022	Ccdc134	Otulin		Gm54022	Zfp948								Gm30760	Slc22a3
	Gnal	Shisal1	Gm35019		Gnal	Tnfrsf12a								Cd200	Acat3
	Tubb6	Tafa5	Azin1		Tubb6	Fbxl16								Tmprss7	Tpsb2
	Gm52357	Gm38535	2310043O21Rik		Gm52357	Rhbdl1								Retnlg	Cacna1h
	Katnal2	Adamts20	Gm41309		Katnal2	Arhgdig								Myh15	Wfikkn1
	A330094K24Rik	Nell2	Baalc		A330094K24Rik	Ip6k3								Cyyr1	Scube3
	Gm36718	Gm41408	Cthrc1		Hsbp1l1	Fkbp5								Tiam1	Pi16
	Kcng2	Gm32885	Aard		Gm54039	E230001N04Rik								Hunk	Gm36199
	Gm9456	9330020H09Rik	Sntb1		Gm54050	Cdkn1a								Mx2	Gm26885
	4930481A15Rik	2310068J16Rik	Ntaq1		4930481A15Rik	Mdga1								Ripk4	Gm38585
	Fosl1	Cela1	Fer1l6		Fosl1	Ubash3a								Thbs2	Ephx3
	Batf2	Smim41	Trib1		Gm42067	Rsph1								Ptx4	Cyp4f17
	Majin	Gm52200	Gm19510		Majin	Hsf2bp								Cacna1h	LOC118568329
	Rom1	Krt7	Gm36819		Ptgdr2	Or10h5								Itpr3	Egfl8
	Ptgdr2	Krt8	Pvt1		Ndufb4b	Gm52316								Scube3	Cfb
	Rorb	Gm41404	Gm41350		Glis3	Hspa1l								Gm36199	C2
	Gm52395	Krt18	C1qtnf6		Slc1a1	H2-T3								Pde9a	Tnf
	Glis3	Amhr2	Gm3924		Hectd2os	BE949265								Gm38585	Cdsn
	Ankrd1	Ciita	Csdc2		Fgfbp3	F630040K05Rik								Notch3	Pla2g7
	Hectd2os	2310015D24Rik	Mei1		Kif11	Crip3								Ephx3	Gm41582
	Kif11	Camk2n2	Cenpm		Gm52407	2310039H08Rik								Cyp4f17	C3
	Gm52407	Gm31814	Shisal1		Golga7b	Apobec2								Cyp4f16	Vav1
	Gm36493	Gm1968	Gtse1		Cpn1	Catsperd								Col11a2	Efna5
	Gm36885	Gm32796	Adamts20		Gm24336	C030034I22Rik								Tap1	Gm46583
	Dusp5	4632428C04Rik	Gm41408		Pitx3	Togaram2								Egfl8	Themis3
	Gm30890	Gm41442	Gm32885		Gm36885	Gm30140								Prrt1	Arhgap28
	Gm31734	Iqcg	Fkbp11		Dusp5	Morn2								Tnf	Gm36856
	6720468P15Rik	Gm53950	Kmt2d		Gm30890	Prepl								H2-Q4	Pkdcc
	Atrnl1	Eaf2	Troap		6720468P15Rik	Ttc7								H2-Q6	Gm50012
	Mir5623	Polq	Asic1		Atrnl1	Gm30984								Rhag	Mib1
	Plp2	Tigit	2310068J16Rik		Gm14703	Gm34804								Gm25135	Gata6
	Magix	E330011O21Rik	Smim41		Plp2	Gjd4								Pla2g7	Cdh2
	Efhc2	Cxadr	Gm41403		Magix	Aqp4								Gm41582	Gypc
	Syn1	Mir155hg	Gm41404		Efhc2	Gm47898								Plin5	Gm35480
	Timp1	Map3k7cl	Gm53915		Tesl1	Celf4								Sema6b	Stard4
	Tesl1	Runx1	Espl1		Rpl39	Gm3587								Tnfaip8l1	Gm41696
	Atp1b4	Gm30281	Itga5		Atp1b4	Snora74a								Themis3	Gm30188
	Fhl1	1700102H20Rik	Abat		B230118I11Rik	Gm29417								Dlgap1	Cdo1
	Gm24598	Cahm	Sdf2l1		Fhl1	Nrg2								Vit	Gm4841
	Opn1mw	A230009B12Rik	Slc7a4		Gm24598	Gm41694								Bambi	BC023105
	Mir1906-2	Gm16168	A930003A15Rik		Opn1mw	Vaultrc5								Mkx	Carmn
	Eda2r	Gm16169	Igf2bp2		Gm14827	LOC118568354								Mib1	Mir145a
	Gm14902	Gm46605	Gm31814		Rpl17-ps8	Gm19774								Cdh2	Grp
	Cited1	Gm52280	Lppos		Eda2r	Gm15337								Asxl3	Cidea
	Fgf16	Gm35502	Trp63		Gm53177	Gm57770								Stard4	Mbp
	Tceal5	Gm10510	Atp13a4		Gm7429	Gm41716								Egr1	Gm57823
	Tceal7	5830433I10Rik	Lrrc15		Tceal6	Gm41717								Pcdhb15	Acy3
	Il1rapl2	Msln	Gm41442		Gm41901	Gm57821								Arap3	Ccdc88b
	Nup62cl	Fbxl16	Iqcg		Tceal5	Gm19500								Gm30259	Lgals12
	Dcx	Nme4	Gm53950		Bex1	Gm34982								Pcdh1	Plaat5
	Gm33991	Scube3	1700007L15Rik		Tceal7	Ctxn3								Kctd16	Fads3
	TrnN	Ubash3a	Btnl12		Il1rapl2	Ccdc192								Sema6a	Syt7
		Rsph1	Gm53958		Wnk3	Adamts19								Tnfaip8	Lrrc10b
		Hsf2bp	1700063K16Rik		A230072E10Rik	Arhgef37								Sncaip	4122401K19Rik
		H2-Eb1	Cxadr		Phex	Gm35607								Gm50457	Dmrt2
		C4b	Map3k7cl		Vegfd	1500015A07Rik								Fbn2	Cd274
		C4a	Gm36169			Htr4								Gm4841	Il33
		Gm40706	Runx1			Gm54022								Iigp1	Gm36860
		Hspa1b	Gm41505			Gnal								Pdgfrb	Acta2
		Hspa1a	Tiam2			Tubb6								Mir145a	Slc16a12
		Ly6g6d	Prr18			Gm52357								Sh3tc2	Hhex
		4833427F10Rik	Pde10a			Hsbp1l1								Ccbe1	Ffar4
		H2-T24	Pacrg			Lrfn4								Cidea	Rbp4
		Gm54004	Gm16168			Gm54050								Pard6g	Pik3ap1
		Frs3os	Gm35502			4930481A15Rik								Mbp	Sfrp5
		Gm54011	Lix1			Gm42067								Gm57823	Scd3
		Slc5a7	Zfp52			Batf2								Gpr152	Scd2
		Catsperd	Hcfc1r1			Majin								Nrxn2	Mir5114
		Gm46590	Tnfrsf12a			Rom1								Syt7	Scd1
		Gm53984	Gm33409			Tmem258								Trpm3	Sema4g
		C030034I22Rik	Sox8			Tmem132a								Gm33649	Elovl3
		Gm31759	Arhgdig			Ms4a6b								Cd274	Sorcs1
		Ltbp1	Gm34455			2410080I02Rik								Il33	Adra2a
		Gm32282	Ip6k3			Gm35922								Acta2	Gm31356
		Gm41626	Spdef			Slc1a1								Ifit3	Adrb1
		Gm41631	Cdkn1a			Ankrd1								Ifit3b	Gm32718
		Prepl	Ubash3a			Hectd2os								Ifit1	Afap1l2
		Ttc7	Rsph1			Kif11								Slc16a12	Gm46650
		Gm30984	2310015A16Rik			Gm52407								Hhex	Shtn1
		Gm34804	Hsf2bp			Golga7b								Lgi1	Gpr34
		Gjd4	Cyp4f14			Gm24336								Sfrp5	Enox2
		Nol4	Hspa1b			Pitx3								Loxl4	Map7d3
		Celf4	Hspa1a			Gm36885								Sorcs1	Gm30427
		Gm3587	Hspa1l			Dusp5								Adra2a	Heph
		Snhg4	Tcf19			Gm30890								Gucy2g	Chic1
		Nrg2	Gm8801			6720468P15Rik								Adrb1	Cysltr1
		Gm41694	Mymx			Atrnl1								Gm32718	Dach2
		4930471G03Rik	Tjap1			Gm14703								Gm46650	Arxes2
		Gm41698	BC040756			Plp2								Shtn1	Arxes1
		Gm15337	Crip3			Lancl3								Emx2os	Bex3
		Gm57770	Rftn1			Gm34077								Dipk2b	Nrk
		Gm4013	Gm31143			Efhc2								Chst7	Col4a6
		Gm32139	Sgo1			Tesl1								Igsf1	Trpc5
		Gm4107	Uhrf1			Atp1b4								Zfp185	Rtl4
		LOC102637792	Catsperd			Fhl1								Xlr3b	Map3k15
		Ccdc192	Crb3			Cdr1os								Plxnb3	Car5b
		Gm35607	Gm10494			Gm24598								Gab3	Bmx
		1500015A07Rik	Plekhh2			Opn1mw								Gk	G530011O06Rik
		Htr4	1110020A21Rik			Mir1906-2								Gm30427	G530011O06Rik_1
		Katnal2	Prepl			Gm14827								Cysltr1	Gm21748
		4930520E11Rik	Ttc7											Zfp711
		Gm7276	Gm34804											Tnmd
		A330094K24Rik	Gjd4											Alas2
		Gm54039	Gm36439											Ptchd1
		Gal	Gm29992											Cnksr2
		Tsga10ip	Aqp4											Map3k15
		Fosl1	Celf4											Egfl6
		Frmd8os	Kif20a											Mid1
		Gm42067	Gm3587											G530011O06Rik
		Tmem262	Snhg4											Nlgn4l
		Batf2	Nrg2											Gm52481
		Majin	Gm41694											G530011O06Rik_1
		Gm30042	4930471G03Rik											Gm21748
		Tmem132a	Gm29994
		Glis3	Gm4013
		Gm41829	Gm4107
		Insl6	Gm57821
		Fgfbp3	Gm54042
		Gm52407	Gramd2b
		Crtac1	Megf10
		2310034G01Rik	Gm19500
		Gm36885	Gm34982
		Dusp5	Ccdc192
		Gm30890	Adamts19
		Gm31734	Smim3
		Gm32718	Gm41744
		2010204K13Rik	Lncbate10
		Plp2	Gm46637
		AA414768	Arhgef37
		Efhc2	Gm35607
		Gm39497	Gm41757
		Syn1	Gm54022
		Timp1	Tubb6
		Tesl1	Gm52357
		Hs6st2	4930520E11Rik
		Gm24598	A330094K24Rik
		Gab3	Kcng2
		Mir1906-2	Tbx10
		Pdk3	Rin1
		Mir223hg	4930481A15Rik
		Vsig4	Fosl1
		Eda2r	Gm42067
		P2ry4	Batf2
		Cited1	Majin
		Gm34521	Rom1
		Tceal6	Tmem132a
		Bhlhb9	Gm41824
		Bex4	Gm35438
		Tceal5	Glis3
		Bex1	Gm35922
		Tceal7	Ankrd1
		Tceal3	Hectd2os
		Il1rapl2	Kif11
		Nup62cl	Slit1
		G530011O06Rik	Gm52407
		G530011O06Rik_1	Ankrd2
		Gm21748	Gm36493
			2310034G01Rik
			Dusp5
			Tectb
			Atrnl1
			Nanos1
			2010204K13Rik
			Gm14703
			Plp2
			Gm34836
			Efhc2
			Timp1
			Agtr2
			Tmem255a
			Atp1b4
			Dcaf12l1
			Prr32
			Arhgap36
			Igsf1
			Fhl1
			Gm24598
			Gpr50
			Opn1mw
			Mir1906-2
			Pdk3
			Eda2r
			Nalf2
			Kif4
			Gm14902
			Cited1
			Fndc3c1
			Tceal6
			Bex4
			Tceal8
			Tceal5
			Bex1
			Tceal7
			Tceal3
			Cldn2
			Kcne5
			Capn6
			Sat1
			Acot9
			G530011O06Rik
			G530011O06Rik_1
			Gm21748
			TrnP
